# Supplementary material for: 3-(4-Fluoro­phenyl­sulfin­yl)-2,4,6-trimethyl-1-benzofuran
Source: Acta Crystallogr Sect E Struct Rep Online. 2010 Feb 13;66(Pt 3):o586. doi: 10.1107/S1600536810004836 (PMC2983614; doi:10.1107/S1600536810004836)
Supplement: Supplementary file 2 [file e-66-0o586-Isup2.hkl]

# 
# h,k,l, Fc-squared, Fo-squared, sigma(Fo-squared) and status flag 
# 
data_I
_shelx_title ' 1004 IN PNA2(1)' 
_shelx_refln_list_code          4 
_shelx_F_calc_maximum      135.33 
_exptl_crystal_F_000       632.00 
_reflns_d_resolution_high  0.8410 
 
loop_ 
 _symmetry_equiv_pos_as_xyz 
 'x, y, z' 
 '-x, -y, z+1/2' 
 '-x+1/2, y+1/2, z+1/2' 
 'x+1/2, -y+1/2, z' 
 
_cell_length_a    11.9486 
_cell_length_b    18.8134 
_cell_length_c     6.4435 
_cell_angle_alpha  90.000 
_cell_angle_beta   90.000 
_cell_angle_gamma  90.000 
 
_shelx_F_squared_multiplier     1.000 
 
loop_ 
 _refln_index_h 
 _refln_index_k 
 _refln_index_l 
 _refln_F_squared_calc 
 _refln_F_squared_meas 
 _refln_F_squared_sigma 
 _refln_observed_status 
   9   8  -5       31.57       30.49      4.53 o 
   8   9  -5       89.82       98.49      7.50 o 
   9   9  -5       36.89       38.93      5.00 o 
   7  10  -5       52.89       58.47      5.63 o 
   8  10  -5      114.58      112.41      8.29 o 
   6  11  -5      193.34      211.06     11.57 o 
   7  11  -5       23.12       21.73      3.75 o 
   8  11  -5       36.22       41.90      5.00 o 
   4  12  -5      252.71      253.89     12.82 o 
   5  12  -5       47.62       56.75      5.16 o 
   6  12  -5       23.12       26.42      4.06 o 
   7  12  -5        4.29        2.03      2.35 o 
   2  13  -5       75.81       67.38      5.47 o 
   3  13  -5       16.35       15.01      2.81 o 
   4  13  -5       47.99       45.03      4.53 o 
   5  13  -5       36.20       41.59      4.53 o 
   6  13  -5      171.61      178.85     10.63 o 
   1  14  -5       96.45       91.93      6.25 o 
   2  14  -5      275.53      279.84     13.45 o 
   3  14  -5        3.03        3.44      2.03 o 
   4  14  -5      174.73      187.60     10.63 o 
   5  14  -5      105.18       95.21      7.19 o 
   6  14  -5       20.77       21.26      3.91 o 
   2  15  -5       96.62      110.37      7.04 o 
   3  15  -5       23.28       30.80      3.91 o 
   4  15  -5        2.00       -0.16      2.03 o 
   5  15  -5       22.92       21.11      3.75 o 
   3  16  -5       34.24       42.37      4.53 o 
  12   1  -4        8.79       13.60      3.28 o 
  11   2  -4       12.67       12.66      2.19 o 
  12   2  -4      264.67      265.93     14.23 o 
  11   3  -4       35.13       34.21      2.63 o 
  11   4  -4        2.50       -0.13      1.16 o 
  10   5  -4      133.73      130.71      5.56 o 
  11   5  -4       22.01       20.99      2.25 o 
   0   6  -4      782.45      804.82     31.74 o 
  10   6  -4      112.05      108.56      4.88 o 
  11   6  -4       21.26       25.09      3.20 o 
   9   7  -4       77.42       77.86      6.25 o 
  10   7  -4      205.25      215.97     11.10 o 
  11   7  -4       42.29       42.27      3.12 o 
   8   8  -4       17.20       17.04      3.28 o 
   9   8  -4       34.83       36.74      4.53 o 
  10   8  -4      199.41      198.66      7.39 o 
  11   8  -4       51.60       50.28      4.92 o 
   7   9  -4      222.07      232.79     11.73 o 
   8   9  -4      182.88      183.85     10.94 o 
   9   9  -4       35.83       35.96      4.53 o 
  10   9  -4      134.76      149.86      6.16 o 
   6  10  -4      763.00      791.38     31.42 o 
   7  10  -4      446.58      421.02     19.39 o 
   8  10  -4       45.96       53.47      5.32 o 
   9  10  -4        9.58        8.69      1.84 o 
  10  10  -4       42.41       46.66      5.08 o 
   4  11  -4      184.15      171.81      9.38 o 
   5  11  -4      110.20      110.84      7.35 o 
   6  11  -4        1.56        0.63      1.72 o 
   7  11  -4      107.39       97.71      7.19 o 
   8  11  -4      212.52      187.60     11.26 o 
   9  11  -4       46.77       48.06      6.02 o 
   0  12  -4      891.21      852.19     32.05 o 
   1  12  -4      227.93      224.92      7.46 o 
   2  12  -4      332.24      323.15     14.23 o 
   3  12  -4        2.10        0.63      1.56 o 
   4  12  -4       29.89       30.33      3.60 o 
   5  12  -4      286.04      281.25     13.76 o 
   6  12  -4      151.63      158.21      9.22 o 
   7  12  -4      191.47      189.95     10.94 o 
   8  12  -4      218.77      234.82     12.35 o 
   9  12  -4       10.09        8.86      2.03 o 
   1  13  -4       76.30       65.19      4.69 o 
   2  13  -4      270.60      262.02     12.98 o 
   3  13  -4       80.57       73.95      5.32 o 
   4  13  -4      239.91      250.45     12.51 o 
   5  13  -4        8.93        7.97      2.50 o 
   6  13  -4      177.39      165.40      9.69 o 
   7  13  -4      200.06      159.31     10.16 o 
   8  13  -4       90.17       93.17      4.65 o 
   0  14  -4       67.79       71.13      4.38 o 
   1  14  -4       19.09       21.57      2.66 o 
   2  14  -4       64.80       60.35      4.69 o 
   3  14  -4       19.46       20.79      3.13 o 
   4  14  -4       32.54       26.26      3.60 o 
   5  14  -4       66.29       60.97      5.32 o 
   6  14  -4      190.36      187.29     10.79 o 
   7  14  -4      160.11      139.77      9.07 o 
   8  14  -4      252.01      239.47      8.77 o 
   1  15  -4       34.47       36.90      3.60 o 
   2  15  -4      207.44      218.87     10.63 o 
   3  15  -4       80.41       71.45      5.47 o 
   4  15  -4      490.30      492.46     20.95 o 
   5  15  -4        5.67        6.88      2.50 o 
   6  15  -4        5.13       11.73      2.97 o 
   7  15  -4       31.41       28.67      2.70 o 
   2  16  -4      179.28      174.79      9.22 o 
   3  16  -4       26.42       24.86      3.28 o 
   4  16  -4       29.15       31.11      3.91 o 
   5  16  -4       30.64       27.52      3.75 o 
   6  16  -4       92.52       90.83      7.19 o 
   2  17  -4      366.44      343.79     15.48 o 
   3  17  -4       33.40       30.95      3.75 o 
   4  17  -4      242.12      246.86     12.82 o 
   5  17  -4       19.16       14.85      3.13 o 
   3  18  -4        4.23        4.22      2.19 o 
   4  18  -4        3.81        2.35      2.19 o 
   4   0  -3      726.59      762.46     31.74 o 
   6   0  -3      222.90      216.37      9.38 o 
   8   0  -3     1447.53     1458.31     55.81 o 
  10   0  -3      654.09      646.45     23.76 o 
  12   0  -3      433.41      415.23     20.01 o 
   4   1  -3      141.37      157.91      4.59 o 
   5   1  -3      533.23      551.55     15.86 o 
   6   1  -3       32.54       31.03      1.44 o 
   7   1  -3       20.34       24.47      1.33 o 
   8   1  -3       96.16       94.86      3.83 o 
   9   1  -3      186.31      196.12      4.38 o 
  10   1  -3       77.66       82.28      3.36 o 
  11   1  -3      159.21      166.25     16.57 o 
  12   1  -3      234.90      241.09      8.79 o 
  13   1  -3       91.28       96.23      5.03 o 
   4   2  -3      535.40      518.35     15.20 o 
   5   2  -3      410.60      436.98     12.66 o 
   6   2  -3       16.47       19.43      1.33 o 
   7   2  -3      227.62      231.67      7.50 o 
   8   2  -3      141.73      130.37      4.64 o 
   9   2  -3       69.07       76.21      3.18 o 
  10   2  -3      692.05      685.94     18.83 o 
  11   2  -3       61.18       64.64      3.99 o 
  12   2  -3       11.25        7.08      1.88 o 
  13   2  -3       25.20       22.62      2.65 o 
   4   3  -3      971.41      961.94     39.87 o 
   5   3  -3      143.94      133.82      6.10 o 
   6   3  -3     1059.74      995.09     41.90 o 
   7   3  -3       14.05       14.74      1.11 o 
   8   3  -3      416.29      462.25     38.22 o 
   9   3  -3      241.41      235.21      6.15 o 
  10   3  -3      165.19      170.26      5.01 o 
  11   3  -3       62.13       66.97      4.06 o 
  12   3  -3       53.15       57.02      2.73 o 
   1   4  -3      319.48      355.98     14.70 o 
   2   4  -3      655.94      593.77     24.23 o 
   3   4  -3      471.59      528.11     21.73 o 
   4   4  -3      651.62      641.45     24.86 o 
   5   4  -3      501.92      518.73     21.42 o 
   6   4  -3       22.16       26.08      1.49 o 
   7   4  -3      181.61      175.98     11.73 o 
   8   4  -3     1424.86     1479.43     41.18 o 
   9   4  -3      115.74      115.03      3.77 o 
  10   4  -3      329.49      332.29      8.43 o 
  11   4  -3       32.25       36.00      2.51 o 
  12   4  -3       41.96       46.76      3.07 o 
   0   5  -3     7124.92     6973.27    276.40 o 
   1   5  -3       59.86       69.93      5.08 o 
   2   5  -3      932.44      947.56     38.46 o 
   3   5  -3      415.87      420.08     17.04 o 
   5   5  -3       17.76       16.73      1.72 o 
   6   5  -3      644.59      624.41     26.26 o 
   7   5  -3       22.66       17.13      2.19 o 
   8   5  -3      417.83      435.44     17.04 o 
   9   5  -3       73.72       66.23      2.67 o 
  10   5  -3       48.01       54.21      2.42 o 
  11   5  -3       23.68       28.46      2.66 o 
  12   5  -3      183.76      168.70     15.32 o 
   1   6  -3      100.53       96.15      4.38 o 
   2   6  -3      784.23      801.70     32.83 o 
   3   6  -3      428.29      417.11     17.35 o 
   5   6  -3      256.37      237.63     10.47 o 
   6   6  -3      209.79      222.78     10.01 o 
   7   6  -3      226.08      211.21      9.85 o 
   8   6  -3      190.40      201.57      5.58 o 
   9   6  -3      653.59      612.00     14.42 o 
  10   6  -3      529.17      526.95     12.76 o 
  11   6  -3       69.52       66.01      4.22 o 
  12   6  -3       15.34       19.41      2.22 o 
   1   7  -3       98.10       96.46      4.53 o 
   2   7  -3       72.43       71.92      3.44 o 
   3   7  -3       78.49       79.26      3.91 o 
   5   7  -3       41.79       33.14      2.66 o 
   6   7  -3     1402.12     1324.18     54.09 o 
   7   7  -3       85.80       90.71      3.87 o 
   8   7  -3      480.00      459.85     14.15 o 
   9   7  -3       47.16       48.66      3.25 o 
  10   7  -3       84.50       84.01      3.24 o 
  11   7  -3        1.67        1.88      0.99 o 
  12   7  -3      157.71      150.63      6.35 o 
   6   8  -3     1059.04     1024.75     29.22 o 
   7   8  -3      279.44      272.46      9.12 o 
   8   8  -3       59.51       54.93      2.45 o 
   9   8  -3      148.30      132.09      4.30 o 
  10   8  -3      258.12      263.95      7.17 o 
  11   8  -3       18.17       14.81      2.15 o 
  12   8  -3       30.59       27.93      5.16 o 
   4   9  -3      112.40      122.88      6.57 o 
   5   9  -3      168.89      167.44      8.91 o 
   6   9  -3      379.21      391.90     21.34 o 
   7   9  -3       15.22       17.29      1.76 o 
   8   9  -3       58.41       65.73      2.69 o 
   9   9  -3      154.12      144.30      4.56 o 
  10   9  -3       20.79       25.00      1.89 o 
  11   9  -3        4.07        1.07      0.96 o 
   1  10  -3       34.54       27.98      2.66 o 
   2  10  -3      811.57      779.34     30.80 o 
   3  10  -3      898.29      859.07     22.69 o 
   4  10  -3      653.86      646.14     26.11 o 
   5  10  -3       68.96       73.63      5.32 o 
   6  10  -3      582.68      565.32     23.61 o 
   7  10  -3      248.08      236.70      8.16 o 
   8  10  -3      171.72      162.45      6.08 o 
   9  10  -3      238.77      228.28      6.44 o 
  10  10  -3      231.59      239.84      6.90 o 
  11  10  -3        1.80       -0.12      0.96 o 
   0  11  -3      295.27      299.54     12.82 o 
   1  11  -3      506.31      492.07     14.09 o 
   2  11  -3      218.40      224.86      6.83 o 
   3  11  -3       85.27       77.54      5.32 o 
   4  11  -3      299.75      313.77     14.70 o 
   5  11  -3      344.37      322.05     15.01 o 
   6  11  -3      656.60      642.23     26.26 o 
   7  11  -3      340.61      313.03     10.50 o 
   8  11  -3       66.69       64.93      3.03 o 
   9  11  -3       30.87       36.74      2.22 o 
  10  11  -3       27.05       25.28      1.94 o 
  11  11  -3      103.54      102.52      4.01 o 
   1  12  -3      381.03      370.01     10.83 o 
   2  12  -3      380.44      379.27     10.76 o 
   3  12  -3      658.42      649.43     25.64 o 
   4  12  -3     1398.90     1324.49     50.65 o 
   5  12  -3      778.09      761.68     30.33 o 
   6  12  -3      151.42      180.26      9.38 o 
   7  12  -3      151.43      142.29      5.65 o 
   8  12  -3      113.14      109.64      6.57 o 
   9  12  -3       51.24       51.83      2.64 o 
  10  12  -3       91.81       99.73      4.34 o 
   0  13  -3     1482.46     1457.69     53.94 o 
   1  13  -3      247.31      233.33      7.46 o 
   2  13  -3      322.30      311.89     13.76 o 
   3  13  -3      332.71      300.17     13.91 o 
   4  13  -3      405.51      405.70     17.82 o 
   5  13  -3      128.52      132.57      7.82 o 
   6  13  -3      650.70      650.83     26.73 o 
   7  13  -3       43.83       49.60      3.11 o 
   8  13  -3      155.86      146.47      4.77 o 
   9  13  -3       40.93       37.80      2.31 o 
  10  13  -3       13.93       17.74      1.82 o 
   1  14  -3      202.83      206.83      9.85 o 
   2  14  -3      591.86      578.14     23.92 o 
   3  14  -3      151.19      144.61      7.82 o 
   4  14  -3      104.34      107.72      6.72 o 
   5  14  -3      186.15      159.46      9.22 o 
   6  14  -3      195.08      191.76      6.99 o 
   7  14  -3       42.13       44.30      3.00 o 
   8  14  -3      551.76      534.09     15.91 o 
   9  14  -3        0.50        0.53      1.08 o 
   0  15  -3      326.69      336.28     14.54 o 
   1  15  -3      310.22      295.32     12.82 o 
   2  15  -3      734.21      714.15     28.61 o 
   3  15  -3      426.65      391.31     17.51 o 
   4  15  -3       14.80       15.01      2.81 o 
   5  15  -3       23.53       17.67      2.97 o 
   6  15  -3      124.05      126.55      5.21 o 
   7  15  -3        4.05        2.75      1.30 o 
   8  15  -3        4.23        4.23      1.58 o 
   1  16  -3       61.70       54.25      4.06 o 
   2  16  -3      200.04      206.37     10.01 o 
   3  16  -3       12.74       14.70      2.50 o 
   4  16  -3      290.80      277.50     13.76 o 
   5  16  -3       46.98       45.62      2.96 o 
   6  16  -3      205.65      203.70      7.41 o 
   7  16  -3       49.17       46.93      3.15 o 
   8  16  -3       69.35       76.25      4.16 o 
   2  17  -3        2.28        2.97      1.72 o 
   3  17  -3        2.29        1.88      1.72 o 
   4  17  -3       43.29       45.28      2.93 o 
   5  17  -3        1.72        1.03      1.24 o 
   6  17  -3       74.43       77.52      4.12 o 
   7  17  -3        3.04        0.79      1.41 o 
   2  18  -3       92.03       86.45      5.78 o 
   3  18  -3       25.53       23.24      2.20 o 
   4  18  -3      186.00      181.60      6.79 o 
   5  18  -3        7.82        3.60      4.06 o 
   6  18  -3       18.57       20.83      2.29 o 
   2  19  -3       53.39       65.04      4.69 o 
   3  19  -3       42.18       44.57      2.93 o 
   4  19  -3        5.21        5.63      1.55 o 
   5  19  -3        3.21        3.21      1.42 o 
   1  20  -3       34.94       39.87      3.91 o 
   2  20  -3      179.29      184.17      9.54 o 
   3  20  -3       74.91       80.83      5.47 o 
   2   0  -2      207.32      208.71      8.29 o 
   4   0  -2     2128.43     2126.34     86.30 o 
   6   0  -2      881.50      905.35     38.30 o 
   8   0  -2      237.51      223.92     12.59 o 
  10   0  -2      827.55      818.73     23.29 o 
  12   0  -2      937.71      928.16     27.43 o 
   2   1  -2     4996.27     4221.42    186.20 o 
   3   1  -2      394.60      392.75     11.17 o 
   4   1  -2      962.36      910.20     38.15 o 
   5   1  -2      479.18      500.69     31.35 o 
   6   1  -2      236.60      246.86     10.79 o 
   7   1  -2      262.09      273.27      8.14 o 
   8   1  -2     1509.92     1489.88     34.26 o 
   9   1  -2      101.10      112.36      2.59 o 
  10   1  -2      757.81      732.41     11.62 o 
  11   1  -2      227.27      227.95      4.87 o 
  12   1  -2      173.56      185.83      4.96 o 
  13   1  -2        2.76        2.54      0.91 o 
   0   2  -2     1442.79     1430.80     55.34 o 
   1   2  -2       27.07       30.80      1.72 o 
   3   2  -2      565.70      571.11     16.36 o 
   4   2  -2      130.83      114.92      6.10 o 
   5   2  -2      195.85      205.38     16.96 o 
   6   2  -2      112.97      104.71      6.33 o 
   7   2  -2      117.84      113.78      3.13 o 
   8   2  -2      585.49      570.26     12.37 o 
   9   2  -2       39.91       42.59      1.52 o 
  10   2  -2      587.17      606.69     14.04 o 
  11   2  -2       93.07       99.14      2.69 o 
  12   2  -2      386.02      407.52      9.18 o 
  13   2  -2       43.35       42.38      2.14 o 
   1   3  -2      519.21      603.91     40.88 o 
   2   3  -2     1413.05     1440.34     57.53 o 
   3   3  -2      140.93      128.98      5.63 o 
   4   3  -2       68.02       62.38      3.28 o 
   5   3  -2      126.22      148.99      6.88 o 
   6   3  -2      152.89      161.42      5.20 o 
   7   3  -2      192.93      177.43      3.83 o 
   8   3  -2      302.78      277.24      5.29 o 
   9   3  -2      258.21      257.14      5.01 o 
  10   3  -2     1082.05     1015.02     37.24 o 
  11   3  -2      139.67      130.79      5.96 o 
  12   3  -2       64.61       67.77      2.24 o 
  13   3  -2      106.12      101.83      6.80 o 
   0   4  -2     2061.56     2104.61     81.30 o 
   1   4  -2     1312.52     1410.24     58.47 o 
   2   4  -2      269.05      278.28     11.10 o 
   3   4  -2      490.37      549.68     21.89 o 
   4   4  -2      123.31      156.65      7.04 o 
   5   4  -2      399.41      412.57     17.35 o 
   6   4  -2     1214.35     1182.22     48.46 o 
   7   4  -2      222.21      236.71      4.54 o 
   8   4  -2     1021.81     1028.41     17.74 o 
   9   4  -2      135.57      134.29      3.47 o 
  10   4  -2      527.89      510.45     10.64 o 
  11   4  -2       50.79       50.72      1.81 o 
  12   4  -2      151.46      156.67      3.77 o 
  13   4  -2       15.22       16.83      1.60 o 
   1   5  -2     1785.92     2025.02     56.21 o 
   3   5  -2      811.53      902.38     35.96 o 
   4   5  -2      477.68      537.80     21.42 o 
   5   5  -2     1264.23     1351.69     54.25 o 
   6   5  -2      376.22      385.81     11.66 o 
   7   5  -2       89.98       99.47      2.48 o 
   8   5  -2      196.05      186.01      5.11 o 
   9   5  -2      214.94      207.26      4.93 o 
  10   5  -2       97.94       94.21      3.07 o 
  11   5  -2       53.37       55.11      1.93 o 
  12   5  -2       91.00       86.53      2.92 o 
  13   5  -2       76.04       76.19      3.21 o 
   0   6  -2     3570.22     3573.09    138.51 o 
   1   6  -2     1848.31     1923.89     75.20 o 
   3   6  -2     2661.86     2881.30    112.88 o 
   4   6  -2     1151.70     1261.33     49.40 o 
   5   6  -2      440.32      418.39     12.27 o 
   6   6  -2      916.20      922.92     26.23 o 
   7   6  -2       26.78       26.60      1.46 o 
   8   6  -2      749.92      713.45     16.49 o 
   9   6  -2       68.54       70.37      2.87 o 
  10   6  -2        5.75        6.49      0.89 o 
  11   6  -2       79.73       76.49      2.61 o 
  12   6  -2      263.94      283.75      6.74 o 
  13   6  -2       29.59       39.12      2.29 o 
   1   7  -2      145.27      190.89      8.44 o 
   2   7  -2     1680.54     1814.76     69.26 o 
   3   7  -2     2424.25     2541.73     93.18 o 
   4   7  -2     2582.04     2580.08     68.55 o 
   5   7  -2      313.80      340.20     10.06 o 
   6   7  -2      196.86      214.98     10.63 o 
   7   7  -2        9.81        9.41      1.37 o 
   8   7  -2      100.67       94.52      3.56 o 
   9   7  -2       17.55       18.54      1.39 o 
  10   7  -2      190.59      196.84      4.86 o 
  11   7  -2       73.63       78.68      2.69 o 
  12   7  -2       65.10       71.67      3.07 o 
   0   8  -2     2676.18     2702.60     98.49 o 
   1   8  -2      263.13      281.74      8.18 o 
   2   8  -2      286.53      271.61      8.11 o 
   3   8  -2      747.00      738.69     19.38 o 
   4   8  -2      981.51      981.43     26.94 o 
   5   8  -2      160.80      171.30      8.60 o 
   6   8  -2     1007.64      979.30     40.02 o 
   7   8  -2      143.42      147.30      5.70 o 
   8   8  -2      257.18      262.33      6.94 o 
   9   8  -2       86.47       86.93      3.11 o 
  10   8  -2      300.66      298.98      7.97 o 
  11   8  -2      100.56      102.03      3.24 o 
  12   8  -2      318.50      336.52      9.16 o 
   1   9  -2     1782.94     1857.27     49.14 o 
   2   9  -2     2636.62     2630.98     68.87 o 
   3   9  -2     1138.14     1118.94     29.45 o 
   4   9  -2     2782.72     2808.58     77.69 o 
   5   9  -2      165.76      162.20      5.86 o 
   6   9  -2      131.94      132.86      3.95 o 
   7   9  -2       62.38       60.14      2.45 o 
   8   9  -2      291.54      281.65      7.39 o 
   9   9  -2       78.07       68.69      3.26 o 
  10   9  -2      100.52      104.03      3.64 o 
  11   9  -2       47.34       44.12      2.41 o 
  12   9  -2       13.74       17.36      1.95 o 
   0  10  -2      339.34      375.37     14.07 o 
   1  10  -2      115.38      131.35      4.25 o 
   2  10  -2      333.83      369.23      9.87 o 
   3  10  -2      879.84      900.94     23.86 o 
   4  10  -2      594.10      582.51     23.61 o 
   5  10  -2       80.83       92.02      3.86 o 
   6  10  -2     1545.51     1469.31     32.24 o 
   7  10  -2      645.43      599.62     14.11 o 
   8  10  -2      336.24      298.46      7.79 o 
   9  10  -2       35.96       39.03      2.53 o 
  10  10  -2       99.24       91.80      6.11 o 
  11  10  -2       31.80       32.55      2.11 o 
  12  10  -2      163.16      168.87      5.47 o 
   1  11  -2       65.28       63.62      2.47 o 
   2  11  -2     1057.19     1007.53     27.52 o 
   3  11  -2       31.40       28.90      3.05 o 
   4  11  -2     1147.67     1099.68     42.21 o 
   5  11  -2      293.65      278.06      9.18 o 
   6  11  -2       39.73       38.64      2.03 o 
   7  11  -2       29.18       29.50      1.85 o 
   8  11  -2       39.40       40.48      2.91 o 
   9  11  -2       51.47       47.92      2.38 o 
  10  11  -2      189.66      206.26      6.06 o 
  11  11  -2      172.00      171.67      6.34 o 
   0  12  -2      100.43      106.31      5.47 o 
   1  12  -2        6.68        6.40      0.82 o 
   2  12  -2      527.63      494.10     23.22 o 
   3  12  -2      112.03      107.56      5.94 o 
   4  12  -2       58.05       67.69      4.53 o 
   5  12  -2      259.56      234.69      7.83 o 
   6  12  -2      117.63      109.91      3.68 o 
   7  12  -2      214.68      215.96      5.96 o 
   8  12  -2       35.61       33.07      1.98 o 
   9  12  -2       51.70       55.89      2.65 o 
  10  12  -2        7.49       11.13      1.45 o 
  11  12  -2      100.28      100.73      3.91 o 
   1  13  -2      300.20      270.61      8.45 o 
   2  13  -2       91.58       85.37      3.23 o 
   3  13  -2      102.04      103.34      5.94 o 
   4  13  -2      546.52      521.76     14.61 o 
   5  13  -2        9.19       10.66      1.42 o 
   6  13  -2       36.26       33.32      1.90 o 
   7  13  -2       78.02       75.01      2.97 o 
   8  13  -2      124.68      121.72      4.55 o 
   9  13  -2       41.97       45.11      2.45 o 
  10  13  -2      326.53      351.19      9.82 o 
   0  14  -2      419.64      424.30     17.20 o 
   1  14  -2        3.93        4.16      0.82 o 
   2  14  -2      407.03      408.67     16.88 o 
   3  14  -2       14.97       13.76      2.35 o 
   4  14  -2       23.86       28.58      2.14 o 
   5  14  -2      174.86      173.55      6.16 o 
   6  14  -2      470.36      444.81     13.50 o 
   7  14  -2       18.44       16.02      1.51 o 
   8  14  -2       44.71       43.07      3.04 o 
   9  14  -2       39.69       35.06      2.28 o 
  10  14  -2       12.96       13.69      1.67 o 
   1  15  -2      136.03      130.97      4.58 o 
   2  15  -2       69.67       67.85      4.53 o 
   3  15  -2      656.85      644.95     18.04 o 
   4  15  -2      396.81      386.65     15.48 o 
   5  15  -2       78.12       78.60      3.74 o 
   6  15  -2       59.39       57.78      3.29 o 
   7  15  -2        9.62        7.00      4.85 o 
   8  15  -2      420.31      422.83     12.21 o 
   9  15  -2        1.86        2.78      1.17 o 
   0  16  -2      360.40      348.16     14.70 o 
   1  16  -2      133.95      141.64      7.04 o 
   2  16  -2      266.65      252.72      7.95 o 
   3  16  -2      342.91      321.13      9.82 o 
   4  16  -2      329.57      337.38     10.47 o 
   5  16  -2      257.35      237.12      7.94 o 
   6  16  -2      514.12      487.03     14.59 o 
   7  16  -2       17.50       19.18      2.07 o 
   8  16  -2       74.88       68.70      3.78 o 
   9  16  -2       44.24       45.22      2.63 o 
   1  17  -2       19.41       16.02      1.60 o 
   2  17  -2      224.79      219.63      7.24 o 
   3  17  -2      135.18      136.67      5.18 o 
   4  17  -2      569.13      558.70     16.88 o 
   5  17  -2       63.89       57.90      8.83 o 
   6  17  -2      312.81      308.17      9.92 o 
   7  17  -2       71.32       74.71      3.94 o 
   8  17  -2      263.76      255.98      8.87 o 
   0  18  -2      516.19      542.02     20.79 o 
   1  18  -2      112.45      111.66      3.68 o 
   2  18  -2      300.92      293.54      9.00 o 
   3  18  -2       64.40       71.81      5.63 o 
   4  18  -2       87.94       92.28      4.12 o 
   5  18  -2      171.64      166.31      6.23 o 
   6  18  -2      185.86      188.10      6.89 o 
   7  18  -2        5.14        5.85      1.65 o 
   1  19  -2       53.34       59.65      2.93 o 
   2  19  -2       56.30       61.45      3.20 o 
   3  19  -2      390.88      380.68     11.37 o 
   4  19  -2       99.83      100.06      4.47 o 
   5  19  -2      121.27      120.68     11.26 o 
   6  19  -2       22.97       26.27      2.42 o 
   0  20  -2      132.59      151.18      7.35 o 
   1  20  -2        2.56        1.56      1.56 o 
   2  20  -2      114.79      115.38      6.57 o 
   3  20  -2        0.33        1.03      1.41 o 
   4  20  -2       74.87       83.05      4.02 o 
   5  20  -2       24.53       25.48      2.42 o 
   1  21  -2       43.83       44.71      3.91 o 
   2  21  -2       28.28       30.64      3.28 o 
   3  21  -2       54.67       52.53      4.38 o 
   2   0  -1      215.81      172.13      7.19 o 
   4   0  -1      787.35      688.20     32.36 o 
   6   0  -1     1627.11     1866.28     80.75 o 
   8   0  -1      522.58      502.72     12.03 o 
  10   0  -1     1289.89     1281.02     32.79 o 
  12   0  -1      530.57      531.80     16.33 o 
  14   0  -1       95.66      116.47      7.66 o 
   0   1  -1     7201.80     6558.51    259.21 o 
   1   1  -1      668.80      671.58     19.07 o 
   2   1  -1     1540.52     1512.25     61.13 o 
   3   1  -1      312.86      312.25      9.34 o 
   4   1  -1      256.08      313.42     13.60 o 
   5   1  -1      102.73      110.61      2.48 o 
   6   1  -1      219.32      191.04      3.51 o 
   7   1  -1      431.24      446.47      8.84 o 
   8   1  -1     2436.83     2436.54     36.90 o 
   9   1  -1      233.35      227.28      5.09 o 
  10   1  -1      166.69      157.84      3.87 o 
  11   1  -1       17.28       19.47      1.12 o 
  12   1  -1      134.77      134.12      3.37 o 
  13   1  -1       32.43       39.98      2.66 o 
  14   1  -1       19.40       21.96      1.92 o 
   1   2  -1     4266.53     3839.73    111.38 o 
   2   2  -1     5036.27     4233.63    127.35 o 
   3   2  -1     2079.16     2012.24     57.43 o 
   4   2  -1      674.34      728.06     31.42 o 
   5   2  -1     1930.47     2063.61     37.46 o 
   6   2  -1       79.78       73.85      1.72 o 
   7   2  -1      257.90      277.01      6.43 o 
   8   2  -1      640.93      616.92      9.82 o 
   9   2  -1       74.09       70.67      1.69 o 
  10   2  -1      829.84      830.77     13.21 o 
  11   2  -1       25.08       25.52      1.25 o 
  12   2  -1        2.56        3.35      0.75 o 
  13   2  -1       83.47       80.15      5.10 o 
  14   2  -1       40.64       47.05      2.68 o 
   0   3  -1    15850.11    12362.85    511.54 o 
   1   3  -1     3551.90     3193.66    135.39 o 
   2   3  -1    10598.99     9403.31    600.41 o 
   3   3  -1      636.47      674.91     27.67 o 
   4   3  -1      775.89      836.84     23.67 o 
   5   3  -1      466.76      524.43     10.03 o 
   6   3  -1     1197.77     1173.66     21.87 o 
   7   3  -1      130.70      149.37      3.26 o 
   8   3  -1      193.29      194.51      3.81 o 
   9   3  -1      247.15      246.62      4.40 o 
  10   3  -1      614.99      602.59     10.79 o 
  11   3  -1       61.66       63.46      2.02 o 
  12   3  -1      679.50      681.92     13.72 o 
  13   3  -1       74.16       75.50      5.96 o 
   1   4  -1     8123.09     7312.68    282.66 o 
   2   4  -1    18315.12    14989.25    425.33 o 
   3   4  -1      125.78      120.14      4.40 o 
   4   4  -1     1579.38     1668.67     35.22 o 
   5   4  -1      123.42      134.79      2.87 o 
   6   4  -1      125.06      133.91      3.71 o 
   7   4  -1       77.91       79.86      2.02 o 
   8   4  -1      346.60      336.43      6.82 o 
   9   4  -1       59.36       58.56      1.82 o 
  10   4  -1      508.94      513.12      9.47 o 
  11   4  -1       61.35       59.06      2.43 o 
  12   4  -1       65.65       65.01      2.40 o 
  13   4  -1      157.20      162.10      8.59 o 
   0   5  -1     4025.14     3947.37    105.03 o 
   1   5  -1     2850.89     2854.05     82.66 o 
   2   5  -1     5014.39     4907.39    182.50 o 
   3   5  -1      132.27      153.44      3.66 o 
   4   5  -1      886.33      910.61     25.32 o 
   5   5  -1      958.33     1044.04     22.80 o 
   6   5  -1     2548.48     2530.88     46.35 o 
   7   5  -1      140.17      164.09      3.60 o 
   8   5  -1      219.73      228.50      4.74 o 
   9   5  -1      105.76      103.56      4.26 o 
  10   5  -1      682.29      707.19     12.56 o 
  11   5  -1      133.60      130.28      3.59 o 
  12   5  -1      216.94      212.85      5.33 o 
  13   5  -1       47.97       48.71      2.18 o 
   1   6  -1      217.81      213.46      6.08 o 
   2   6  -1     4983.48     4854.11    135.50 o 
   3   6  -1      150.59      170.63      4.07 o 
   4   6  -1     2311.43     2310.78     50.23 o 
   5   6  -1     1787.90     1780.23     38.38 o 
   6   6  -1      118.69      128.97      3.62 o 
   7   6  -1      134.59      136.11      3.92 o 
   8   6  -1      696.31      671.46     15.38 o 
   9   6  -1      562.41      574.96     13.04 o 
  10   6  -1      272.25      252.67      7.18 o 
  11   6  -1      162.50      164.64      4.35 o 
  12   6  -1       57.12       64.36      3.27 o 
  13   6  -1       58.48       59.40      2.43 o 
   0   7  -1      304.22      273.28     11.57 o 
   1   7  -1      791.70      827.50     21.72 o 
   2   7  -1      994.31     1041.50     22.26 o 
   3   7  -1      157.81      153.98      5.25 o 
   4   7  -1     1571.45     1674.40     34.95 o 
   5   7  -1      282.54      315.70      9.49 o 
   6   7  -1      199.90      192.94      5.96 o 
   7   7  -1      306.68      331.56      8.02 o 
   8   7  -1      957.64      905.45     20.11 o 
   9   7  -1      261.96      230.19      6.28 o 
  10   7  -1      245.17      234.70      6.40 o 
  11   7  -1        2.48        3.27      0.98 o 
  12   7  -1      393.70      398.27     10.74 o 
  13   7  -1        1.92        1.76      1.06 o 
   1   8  -1      295.27      319.99      8.67 o 
   2   8  -1      536.09      578.84     15.69 o 
   3   8  -1      131.72      137.80      4.70 o 
   4   8  -1     1762.51     1796.31     39.31 o 
   5   8  -1       10.56       13.20      1.02 o 
   6   8  -1       18.73       19.00      1.19 o 
   7   8  -1        9.47       10.81      1.04 o 
   8   8  -1      386.57      371.76      8.98 o 
   9   8  -1      124.53      111.79      6.01 o 
  10   8  -1      100.47       96.29      3.40 o 
  11   8  -1       59.96       66.65      2.77 o 
  12   8  -1        6.63        5.14      1.06 o 
  13   8  -1        5.70        6.12      1.11 o 
   0   9  -1      485.57      433.84     17.04 o 
   1   9  -1      330.54      357.35      9.78 o 
   2   9  -1       43.27       60.32      2.42 o 
   3   9  -1      344.52      376.39      7.34 o 
   4   9  -1      147.44      167.10      4.46 o 
   5   9  -1       71.09       74.03      2.49 o 
   6   9  -1      522.03      496.80     11.40 o 
   7   9  -1       70.68       78.99      2.81 o 
   8   9  -1      465.90      463.55     11.08 o 
   9   9  -1        4.12        6.17      1.01 o 
  10   9  -1       46.69       43.16      2.95 o 
  11   9  -1      394.01      396.45     10.47 o 
  12   9  -1      191.87      212.06      8.01 o 
   1  10  -1      651.34      742.29     19.73 o 
   2  10  -1      655.54      700.17     18.50 o 
   3  10  -1      242.50      231.59      4.88 o 
   4  10  -1     1397.98     1369.79     30.52 o 
   5  10  -1      327.35      314.95      7.85 o 
   6  10  -1      156.56      150.45      4.34 o 
   7  10  -1      286.08      265.31      6.89 o 
   8  10  -1      128.39      126.28      4.07 o 
   9  10  -1       36.03       35.72      1.96 o 
  10  10  -1       36.64       42.88      3.92 o 
  11  10  -1       28.63       27.84      1.95 o 
  12  10  -1       97.50      110.18      5.18 o 
   0  11  -1     1023.11     1117.66     41.27 o 
   1  11  -1      144.59      139.13      4.42 o 
   2  11  -1      784.01      781.49     16.80 o 
   3  11  -1        3.09        5.80      0.89 o 
   4  11  -1      210.17      203.40      5.45 o 
   5  11  -1      462.07      438.96     10.57 o 
   6  11  -1      724.77      679.84     15.45 o 
   7  11  -1        7.10        6.65      0.98 o 
   8  11  -1       75.08       75.43      2.90 o 
   9  11  -1       76.62       74.54      2.96 o 
  10  11  -1      104.17       98.04      4.20 o 
  11  11  -1       11.31       12.86      1.50 o 
  12  11  -1      489.43      496.63     20.48 o 
   1  12  -1      519.42      545.22     11.84 o 
   2  12  -1      525.23      532.23     11.72 o 
   3  12  -1      213.28      229.58      5.51 o 
   4  12  -1      417.18      414.52      9.88 o 
   5  12  -1      572.67      589.96     13.63 o 
   6  12  -1       47.91       49.36      2.26 o 
   7  12  -1      211.38      215.97      5.88 o 
   8  12  -1      356.21      350.83      8.75 o 
   9  12  -1       35.79       33.67      2.06 o 
  10  12  -1      289.34      295.56      8.00 o 
  11  12  -1       35.89       34.60      2.55 o 
   0  13  -1      454.73      478.11     12.37 o 
   1  13  -1      216.85      230.09      5.56 o 
   2  13  -1      523.05      494.77     15.32 o 
   3  13  -1       52.06       56.15      5.86 o 
   4  13  -1      490.71      497.52     13.79 o 
   5  13  -1       69.55       70.15      2.67 o 
   6  13  -1     1869.97     1768.44     38.99 o 
   7  13  -1      260.35      245.78      6.68 o 
   8  13  -1       56.51       60.59      2.70 o 
   9  13  -1       94.30       94.00      3.56 o 
  10  13  -1        2.65        2.39      1.03 o 
  11  13  -1       62.71       55.85      2.83 o 
   1  14  -1      290.44      295.96      5.94 o 
   2  14  -1      376.36      369.75      8.29 o 
   3  14  -1      156.80      158.73      6.02 o 
   4  14  -1      882.09      862.88     22.78 o 
   5  14  -1        5.61        5.43      1.10 o 
   6  14  -1       77.13       74.37      2.91 o 
   7  14  -1       26.19       30.53      3.90 o 
   8  14  -1      464.61      446.30     11.12 o 
   9  14  -1       10.36       10.61      1.41 o 
  10  14  -1      381.63      381.23      9.91 o 
   0  15  -1      276.03      240.39      7.12 o 
   1  15  -1      125.95      127.16      3.03 o 
   2  15  -1       80.18       80.49      2.54 o 
   3  15  -1      125.01      126.33      3.61 o 
   4  15  -1       53.48       52.45      2.80 o 
   5  15  -1      218.45      215.35      7.16 o 
   6  15  -1      202.30      199.03      5.72 o 
   7  15  -1       68.51       68.16      2.79 o 
   8  15  -1        3.19        5.97      1.23 o 
   9  15  -1       12.82       12.18      1.50 o 
  10  15  -1        8.11       11.67      1.58 o 
   1  16  -1        9.10        8.13      0.75 o 
   2  16  -1      150.34      154.81      4.10 o 
   3  16  -1      119.49      118.21      4.58 o 
   4  16  -1      404.20      397.86     16.88 o 
   5  16  -1      354.72      337.02     15.87 o 
   6  16  -1       11.85       11.00      1.69 o 
   7  16  -1       33.48       35.69      2.15 o 
   8  16  -1       62.39       59.52      2.78 o 
   9  16  -1       48.45       49.42      2.70 o 
   0  17  -1      628.86      646.82     17.23 o 
   1  17  -1        8.59       11.29      1.05 o 
   2  17  -1     1162.90     1175.82     24.63 o 
   3  17  -1        1.77        1.51      1.05 o 
   4  17  -1       51.13       50.20      2.80 o 
   5  17  -1       59.49       59.78      3.25 o 
   6  17  -1      147.28      144.41      5.55 o 
   7  17  -1        9.63        9.91      2.19 o 
   8  17  -1       67.71       74.61      3.24 o 
   9  17  -1       19.68       18.66      2.29 o 
   1  18  -1       69.76       78.28      3.49 o 
   2  18  -1       41.95       43.14      2.49 o 
   3  18  -1       39.69       37.99      2.47 o 
   4  18  -1       70.84       75.13      3.47 o 
   5  18  -1       70.31       70.31      3.52 o 
   6  18  -1       50.93       49.47      3.07 o 
   7  18  -1       55.04       50.85      3.18 o 
   8  18  -1       65.65       64.15      3.74 o 
   0  19  -1      491.25      544.99     20.17 o 
   1  19  -1       24.72       23.68      1.50 o 
   2  19  -1        8.52        7.63      1.49 o 
   3  19  -1      103.51      107.14      4.31 o 
   4  19  -1      121.37      128.72      5.02 o 
   5  19  -1      252.17      247.34      8.32 o 
   6  19  -1      226.38      244.09      8.99 o 
   7  19  -1       88.40       90.73      4.52 o 
   1  20  -1       26.29       27.20      2.81 o 
   2  20  -1      217.04      226.73      7.46 o 
   3  20  -1       37.75       44.31      2.82 o 
   4  20  -1      562.39      560.27     16.06 o 
   5  20  -1      166.51      168.37      6.40 o 
   6  20  -1        6.38        9.00      1.76 o 
   1  21  -1      141.73      152.43      7.66 o 
   2  21  -1       63.78       68.94      4.85 o 
   3  21  -1       40.37       40.55      2.71 o 
   4  21  -1      243.41      242.99     16.57 o 
   2   0   0    11453.82     9077.69    294.93 o 
   8   0   0      843.55      895.67     19.68 o 
  10   0   0      440.23      436.05     17.82 o 
  12   0   0       92.65       94.00      3.34 o 
  14   0   0       91.03      100.84      7.19 o 
   1   1   0      515.47      503.43     11.07 o 
   2   1   0      102.28      113.47      1.95 o 
   3   1   0     7195.03     6359.57    142.19 o 
   4   1   0      118.58      102.15      2.41 o 
   5   1   0      721.43      795.84     12.20 o 
   6   1   0       50.82       55.01      1.44 o 
   7   1   0      279.83      253.71      4.32 o 
   8   1   0     1593.96     1626.37     24.71 o 
   9   1   0      124.63      136.80      3.03 o 
  10   1   0      451.27      450.54      7.48 o 
  11   1   0        1.33        1.25      0.48 o 
  12   1   0        6.41        6.13      0.80 o 
  13   1   0        0.02       -0.36      0.84 o 
  14   1   0       45.47       39.71      3.15 o 
   0   2   0     3862.82     3384.75     93.10 o 
   1   2   0     3475.17     3225.17    108.01 o 
   2   2   0     1585.09     1504.70     22.43 o 
   3   2   0      663.39      772.77     12.89 o 
   4   2   0     5552.57     5321.21    153.14 o 
   5   2   0      499.52      474.51     10.69 o 
   6   2   0     2119.60     2152.80     41.60 o 
   7   2   0      385.17      411.52      6.62 o 
   8   2   0      442.04      438.83      7.15 o 
   9   2   0      293.06      290.91      5.56 o 
  10   2   0       63.27       59.18      1.58 o 
  11   2   0       75.52       75.15      2.19 o 
  12   2   0        6.03        8.24      0.95 o 
  13   2   0        4.84        6.75      0.97 o 
  14   2   0        9.42        7.89      1.97 o 
   1   3   0       66.08       62.16      1.34 o 
   2   3   0     7899.65     6775.16    129.47 o 
   3   3   0      113.35      115.36      2.29 o 
   4   3   0      876.51      896.12     16.42 o 
   5   3   0      698.58      753.09     20.80 o 
   6   3   0     3129.26     3410.49     60.14 o 
   7   3   0      422.34      449.73     11.03 o 
   8   3   0        1.70        2.12      0.65 o 
   9   3   0       65.43       86.43      2.41 o 
  10   3   0     1575.27     1576.91     24.21 o 
  11   3   0      319.56      293.85      5.92 o 
  12   3   0       53.43       55.94      2.16 o 
  13   3   0       84.92       91.73      3.03 o 
  14   3   0       17.77       22.37      2.47 o 
   0   4   0      325.34      350.34     10.32 o 
   1   4   0      120.23      105.33      2.17 o 
   2   4   0     1924.43     1978.69     33.09 o 
   3   4   0     1091.84     1152.83     20.98 o 
   4   4   0       27.37       24.22      2.14 o 
   5   4   0      135.09      190.46      3.91 o 
   6   4   0      627.65      588.08     10.81 o 
   7   4   0      100.23      115.05      2.35 o 
   8   4   0      324.30      336.11      6.01 o 
   9   4   0      611.65      604.89     10.41 o 
  10   4   0        6.35        8.89      1.18 o 
  11   4   0      260.29      260.85      6.08 o 
  12   4   0       45.58       44.22      1.92 o 
  13   4   0       21.45       21.72      1.71 o 
   1   5   0      122.48      118.12      2.23 o 
   2   5   0       89.51       79.59      2.06 o 
   3   5   0      234.06      253.24      5.56 o 
   4   5   0      210.62      211.02      5.01 o 
   5   5   0        5.81        7.50      0.68 o 
   6   5   0     1137.31     1269.78     23.68 o 
   7   5   0       13.54        8.68      0.76 o 
   8   5   0      525.14      462.24      9.09 o 
   9   5   0      221.50      227.75      5.09 o 
  10   5   0     1277.72     1275.80     28.16 o 
  11   5   0      178.96      168.86      4.38 o 
  12   5   0       17.27       21.82      1.62 o 
  13   5   0       12.84       16.86      1.38 o 
   0   6   0     1044.98     1074.54     22.99 o 
   1   6   0       56.55       56.47      1.19 o 
   2   6   0      531.80      467.09      8.89 o 
   3   6   0     2998.21     3136.43    153.18 o 
   4   6   0       17.75       29.82      0.83 o 
   5   6   0      159.86      218.10      6.09 o 
   6   6   0       85.49       80.36      2.46 o 
   7   6   0      606.94      612.62     17.27 o 
   8   6   0       36.07       37.14      1.44 o 
   9   6   0        1.76        1.12      0.69 o 
  10   6   0      256.50      250.12      6.63 o 
  11   6   0       44.10       51.43      2.61 o 
  12   6   0      704.71      674.75     25.95 o 
  13   6   0       45.04       49.58      2.21 o 
   1   7   0       95.41      103.29      2.16 o 
   2   7   0     1139.81     1112.67     18.21 o 
   3   7   0      581.13      640.90     14.15 o 
   4   7   0     2322.83     2235.89     40.53 o 
   5   7   0      165.67      164.78      5.20 o 
   6   7   0      270.32      265.85      8.20 o 
   7   7   0       20.19       18.00      0.93 o 
   8   7   0      452.24      429.88     10.23 o 
   9   7   0      106.85      117.75      3.68 o 
  10   7   0      398.47      365.53     13.56 o 
  11   7   0       35.50       40.13      3.52 o 
  12   7   0      152.97      144.04      6.34 o 
  13   7   0       33.43       32.40      2.05 o 
   0   8   0     1386.42     1373.08     34.60 o 
   1   8   0      261.11      281.81      5.34 o 
   2   8   0       23.95       26.60      1.17 o 
   3   8   0      351.12      390.39      7.48 o 
   4   8   0     2045.99     2106.76     34.15 o 
   5   8   0      224.22      234.16      5.84 o 
   6   8   0      659.02      652.19     17.98 o 
   7   8   0      139.49      152.17      4.28 o 
   8   8   0      477.59      483.19     11.38 o 
   9   8   0      487.82      406.91     11.03 o 
  10   8   0      123.23      119.88      3.95 o 
  11   8   0        4.50        6.61      1.11 o 
  12   8   0      976.26      958.36     21.97 o 
  13   8   0        1.65        2.20      0.90 o 
   1   9   0      623.37      642.96     11.72 o 
   2   9   0      167.47      148.63      2.81 o 
   3   9   0      165.36      176.28      3.48 o 
   4   9   0     1541.66     1463.92     23.85 o 
   5   9   0      507.49      493.88     11.41 o 
   6   9   0      697.95      736.89     16.58 o 
   7   9   0     1085.38     1171.24     40.08 o 
   8   9   0     1438.03     1405.51     39.44 o 
   9   9   0       29.74       19.91      1.45 o 
  10   9   0       15.53       14.65      1.85 o 
  11   9   0       18.45       21.46      1.70 o 
  12   9   0       35.63       38.83      2.30 o 
  13   9   0       31.91       31.24      2.22 o 
   0  10   0     1509.68     1405.69     35.53 o 
   1  10   0       28.12       36.94      1.10 o 
   2  10   0        4.96        2.04      0.50 o 
   3  10   0       54.41       58.33      1.58 o 
   4  10   0       28.95       31.40      1.23 o 
   5  10   0       77.79       82.41      2.72 o 
   6  10   0     1773.07     1733.15     37.60 o 
   7  10   0       89.05       75.99      3.39 o 
   8  10   0      833.13      770.47     17.59 o 
   9  10   0        1.01        0.56      0.78 o 
  10  10   0       50.10       48.76      2.33 o 
  11  10   0      216.64      212.34      6.16 o 
  12  10   0       22.71       19.59      1.73 o 
   1  11   0      163.82      198.52      4.29 o 
   2  11   0      852.17      853.53     15.51 o 
   3  11   0     1110.49     1092.05     18.02 o 
   4  11   0      363.99      339.75      5.98 o 
   5  11   0      230.74      233.49      6.02 o 
   6  11   0      202.40      209.86      7.72 o 
   7  11   0      521.40      479.19     11.39 o 
   8  11   0       77.81       75.93      3.69 o 
   9  11   0       58.37       58.79      4.38 o 
  10  11   0      316.77      309.24      9.62 o 
  11  11   0       33.94       32.84      2.13 o 
  12  11   0        3.23        2.15      1.10 o 
   0  12   0      782.63      851.97     22.02 o 
   1  12   0      169.94      158.65      6.01 o 
   2  12   0      358.19      316.54      6.14 o 
   3  12   0      108.14      121.56      2.50 o 
   4  12   0      514.08      481.16      8.34 o 
   5  12   0       39.88       40.44      1.88 o 
   6  12   0      389.56      353.89     13.88 o 
   7  12   0      156.28      150.25      5.75 o 
   8  12   0       33.53       33.92      1.90 o 
   9  12   0      306.60      287.50      9.78 o 
  10  12   0       33.33       31.43      2.03 o 
  11  12   0      101.15       98.02      3.71 o 
   1  13   0       76.62       84.11      2.46 o 
   2  13   0      105.39      102.04      2.44 o 
   3  13   0       19.66       21.55      0.95 o 
   4  13   0      590.68      564.28     13.03 o 
   5  13   0       11.56        7.99      1.07 o 
   6  13   0      338.44      322.19     10.28 o 
   7  13   0      100.30       92.94      4.25 o 
   8  13   0      115.73      114.66      6.10 o 
   9  13   0        3.06        3.13      1.01 o 
  10  13   0      107.93      109.45      3.93 o 
  11  13   0        0.00       -0.82      0.89 o 
   0  14   0     2920.02     3041.55     76.21 o 
   1  14   0      135.40      144.05      3.22 o 
   2  14   0      914.53      951.51     17.40 o 
   3  14   0       35.87       33.35      1.22 o 
   4  14   0        1.88        2.09      0.78 o 
   5  14   0      341.05      312.09     24.38 o 
   6  14   0      275.82      275.93      7.25 o 
   7  14   0      158.55      159.43      6.19 o 
   8  14   0       64.94       63.30      2.70 o 
   9  14   0       52.06       49.36      4.06 o 
  10  14   0       20.80       20.68      1.77 o 
  11  14   0       37.67       34.54      2.74 o 
   1  15   0      202.64      221.96      4.66 o 
   2  15   0      104.98      122.02      2.87 o 
   3  15   0      143.92      143.54      4.96 o 
   4  15   0      201.96      191.75      7.27 o 
   5  15   0       35.94       35.30      2.20 o 
   6  15   0      122.44      125.81      5.19 o 
   7  15   0      170.55      172.78      5.20 o 
   8  15   0       28.47       28.18      1.88 o 
   9  15   0       61.30       60.38      2.84 o 
  10  15   0      159.43      160.12      5.24 o 
   0  16   0      629.27      635.10     16.84 o 
   1  16   0        1.12        3.10      0.62 o 
   2  16   0      619.01      630.47     11.84 o 
   3  16   0       35.53       36.61      2.25 o 
   4  16   0      278.38      289.22     12.98 o 
   5  16   0       41.42       40.25      2.58 o 
   6  16   0      825.39      793.31     24.68 o 
   7  16   0      177.15      160.24      4.98 o 
   8  16   0       77.92       77.90      4.09 o 
   9  16   0        0.92        0.71      0.96 o 
   1  17   0       26.46       25.72      1.38 o 
   2  17   0      451.47      467.47     17.28 o 
   3  17   0      102.48      100.08      3.98 o 
   4  17   0     1183.17     1150.53     46.28 o 
   5  17   0       25.73       26.82      2.15 o 
   6  17   0        9.65       13.03      1.42 o 
   7  17   0       25.15       29.60      1.95 o 
   8  17   0      205.29      201.37      6.41 o 
   9  17   0        3.49        3.33      1.31 o 
   0  18   0      349.25      359.92     10.21 o 
   1  18   0      242.30      253.54      9.83 o 
   2  18   0       50.10       51.47      3.28 o 
   3  18   0      246.52      256.71      9.46 o 
   4  18   0       95.38       89.01      9.54 o 
   5  18   0       10.94       18.04      1.93 o 
   6  18   0      234.84      235.13     11.73 o 
   7  18   0        1.16        1.12      1.01 o 
   8  18   0       68.89       70.19      3.85 o 
   1  19   0       57.23       58.08      2.97 o 
   2  19   0       83.55       77.12      5.94 o 
   3  19   0       10.72       14.38      1.71 o 
   4  19   0      318.76      311.90     15.56 o 
   5  19   0        0.25        0.77      1.09 o 
   6  19   0        0.58        1.33      1.16 o 
   7  19   0        0.33        0.55      1.22 o 
   1  20   0      187.93      191.68      6.35 o 
   2  20   0      402.68      425.70     12.26 o 
   3  20   0      338.17      360.98     15.79 o 
   4  20   0      103.41      102.60      4.41 o 
   5  20   0      101.70       94.43      6.25 o 
   6  20   0       78.17       77.23     12.35 o 
   1  21   0       11.15       11.88      2.03 o 
   2  21   0        7.10        6.37      1.31 o 
   3  21   0       57.96       61.18      3.26 o 
   4  21   0       79.99       88.79      4.09 o 
   2  22   0       25.12       29.02      2.26 o 
   2   0   1      194.76      174.28      4.91 o 
   4   0   1      809.22      838.21     17.30 o 
   6   0   1     1632.25     1855.43     39.81 o 
   8   0   1      524.33      487.67     11.27 o 
  10   0   1     1310.16     1305.64     28.21 o 
  12   0   1      532.98      528.17     16.82 o 
   0   1   1     7091.66     6268.42    189.90 o 
   1   1   1      667.74      670.42     10.22 o 
   2   1   1     1509.35     1528.65     25.46 o 
   3   1   1      313.74      322.37      4.99 o 
   4   1   1      267.96      318.81      5.02 o 
   5   1   1      102.31      114.24      2.21 o 
   6   1   1      205.96      176.80      3.17 o 
   7   1   1      430.61      430.90      7.04 o 
   8   1   1     2419.43     2460.94     39.73 o 
   9   1   1      233.45      226.84      4.07 o 
  10   1   1      172.69      168.53      3.21 o 
  11   1   1       17.34       18.04      0.92 o 
  12   1   1      139.99      142.72      3.29 o 
  13   1   1       32.58       37.83      5.23 o 
   1   2   1     4269.65     3854.60     59.53 o 
   2   2   1     4927.92     4453.92     88.59 o 
   3   2   1     2077.85     2034.76     33.91 o 
   4   2   1      713.97      782.08     12.74 o 
   5   2   1     1927.84     2066.67     33.56 o 
   6   2   1       81.53       77.88      1.69 o 
   7   2   1      257.34      288.17      5.13 o 
   8   2   1      637.82      618.42     10.54 o 
   9   2   1       74.14       66.10      1.65 o 
  10   2   1      832.89      840.30     14.17 o 
  11   2   1       24.94       24.43      1.18 o 
  12   2   1        2.30        4.53      0.90 o 
  13   2   1       83.88       86.07      2.83 o 
   0   3   1    15951.05    12904.09    320.87 o 
   1   3   1     3552.87     3365.82     93.72 o 
   2   3   1    10600.70     8586.93    135.20 o 
   3   3   1      636.82      682.31     11.57 o 
   4   3   1      795.81      861.91     15.97 o 
   5   3   1      466.18      542.51      9.79 o 
   6   3   1     1217.85     1210.33     19.58 o 
   7   3   1      130.02      146.77      2.91 o 
   8   3   1      191.14      191.82      3.72 o 
   9   3   1      248.34      251.15      4.38 o 
  10   3   1      614.44      579.73      9.53 o 
  11   3   1       61.82       66.71      3.21 o 
  12   3   1      679.48      674.77     14.01 o 
  13   3   1       73.99       71.70      2.61 o 
   1   4   1     8110.44     6954.69    106.74 o 
   2   4   1    18267.06    14896.75    250.94 o 
   3   4   1      126.17      116.25      2.56 o 
   4   4   1     1523.61     1632.47     30.44 o 
   5   4   1      124.42      136.38      2.94 o 
   6   4   1      123.24      138.61      3.07 o 
   7   4   1       78.56       82.77      2.41 o 
   8   4   1      353.06      343.22      6.10 o 
   9   4   1       59.59       59.93      1.62 o 
  10   4   1      515.55      506.65      9.20 o 
  11   4   1       61.40       59.73      2.22 o 
  12   4   1       64.33       61.29      2.35 o 
  13   4   1      157.77      166.21      4.49 o 
   0   5   1     4100.65     3863.07     97.41 o 
   1   5   1     2850.74     2883.48     42.88 o 
   2   5   1     5078.93     5201.82     76.49 o 
   3   5   1      132.18      159.91      3.31 o 
   4   5   1      883.13      912.74     19.82 o 
   5   5   1      957.71     1048.49     19.54 o 
   6   5   1     2557.37     2590.61     67.24 o 
   7   5   1      140.71      169.72      3.71 o 
   8   5   1      208.10      220.43      4.87 o 
   9   5   1      105.54      103.69      3.31 o 
  10   5   1      677.14      672.06     15.92 o 
  11   5   1      133.08      122.20      3.57 o 
  12   5   1      211.48      207.72      5.28 o 
  13   5   1       48.07       46.40      2.23 o 
   1   6   1      215.98      218.31      3.80 o 
   2   6   1     4994.94     4892.32     90.62 o 
   3   6   1      151.00      177.50      8.93 o 
   4   6   1     2305.94     2398.47     43.36 o 
   5   6   1     1785.99     1791.49     38.34 o 
   6   6   1      117.27      129.18      3.57 o 
   7   6   1      136.45      141.12      4.19 o 
   8   6   1      701.21      676.73     15.35 o 
   9   6   1      562.96      533.19     26.33 o 
  10   6   1      266.52      244.06      6.57 o 
  11   6   1      163.20      164.46      4.92 o 
  12   6   1       56.38       61.14      2.57 o 
  13   6   1       58.92       57.54      3.86 o 
   0   7   1      329.71      305.35      7.83 o 
   1   7   1      791.15      821.86     13.55 o 
   2   7   1      966.39      990.20     16.51 o 
   3   7   1      157.15      164.46      3.44 o 
   4   7   1     1580.00     1560.27    105.92 o 
   5   7   1      279.90      308.51      9.50 o 
   6   7   1      203.09      193.72      5.00 o 
   7   7   1      307.14      320.06      7.90 o 
   8   7   1      967.39      881.57     19.98 o 
   9   7   1      261.75      241.84      6.25 o 
  10   7   1      240.34      229.41      6.25 o 
  11   7   1        2.60        3.72      0.95 o 
  12   7   1      380.51      380.22      9.89 o 
  13   7   1        1.98        1.37      1.02 o 
   1   8   1      292.95      308.61      5.38 o 
   2   8   1      560.05      591.35      9.81 o 
   3   8   1      132.83      137.30      2.82 o 
   4   8   1     1804.10     1854.15     33.85 o 
   5   8   1       10.19       13.12      0.98 o 
   6   8   1       18.99       17.15      2.19 o 
   7   8   1        9.16       11.72      1.44 o 
   8   8   1      374.70      353.32      8.86 o 
   9   8   1      124.83      111.88      3.59 o 
  10   8   1       94.69       94.17      3.88 o 
  11   8   1       60.10       59.86      2.66 o 
  12   8   1        6.97        7.41      1.23 o 
  13   8   1        5.73        6.95      1.54 o 
   0   9   1      496.65      446.56     11.63 o 
   1   9   1      331.81      352.35      6.67 o 
   2   9   1       46.13       61.18      1.39 o 
   3   9   1      344.33      365.94      8.35 o 
   4   9   1      143.23      168.92      5.10 o 
   5   9   1       70.78       71.11      1.98 o 
   6   9   1      503.02      477.86     11.31 o 
   7   9   1       71.16       83.00      2.82 o 
   8   9   1      461.62      458.17     11.41 o 
   9   9   1        4.38        5.05      0.93 o 
  10   9   1       45.92       45.71      2.38 o 
  11   9   1      392.76      386.61     12.82 o 
  12   9   1      189.38      203.97      9.79 o 
   1  10   1      656.25      738.23     13.45 o 
   2  10   1      657.39      688.37     11.57 o 
   3  10   1      242.29      236.76      4.26 o 
   4  10   1     1411.75     1434.96     31.02 o 
   5  10   1      327.90      326.88      6.63 o 
   6  10   1      158.24      153.94      4.29 o 
   7  10   1      286.45      261.53      6.90 o 
   8  10   1      136.95      133.87      4.01 o 
   9  10   1       36.20       36.06      1.92 o 
  10  10   1       37.58       42.61      2.15 o 
  11  10   1       28.43       27.66      3.10 o 
  12  10   1       98.31      104.63      3.89 o 
   0  11   1     1052.90     1097.33     28.09 o 
   1  11   1      145.82      140.05      3.01 o 
   2  11   1      786.64      784.10     13.09 o 
   3  11   1        3.25        5.83      0.54 o 
   4  11   1      206.87      216.11     10.40 o 
   5  11   1      458.01      452.85      8.93 o 
   6  11   1      711.21      666.20     15.32 o 
   7  11   1        7.08        7.49      1.02 o 
   8  11   1       74.67       71.34      2.78 o 
   9  11   1       75.23       73.44      2.87 o 
  10  11   1      103.98       97.29      3.50 o 
  11  11   1       11.42       10.83      1.89 o 
  12  11   1      493.18      462.01     14.21 o 
   1  12   1      521.28      535.27     15.58 o 
   2  12   1      524.87      531.76      9.94 o 
   3  12   1      213.67      228.94      4.24 o 
   4  12   1      418.89      415.02     11.96 o 
   5  12   1      575.62      588.24     13.53 o 
   6  12   1       48.68       52.38      2.55 o 
   7  12   1      214.78      204.67      5.75 o 
   8  12   1      349.32      326.12      8.53 o 
   9  12   1       35.49       37.36      2.04 o 
  10  12   1      293.30      293.94      7.90 o 
  11  12   1       35.63       32.30      2.11 o 
   0  13   1      432.82      435.54     12.19 o 
   1  13   1      218.36      229.87      4.68 o 
   2  13   1      521.37      502.43      9.43 o 
   3  13   1       53.61       55.48      1.75 o 
   4  13   1      488.79      484.61     14.62 o 
   5  13   1       71.07       74.17      2.70 o 
   6  13   1     1887.67     1804.01     38.92 o 
   7  13   1      259.69      244.98      6.55 o 
   8  13   1       61.06       57.65      2.50 o 
   9  13   1       92.75       94.79      3.46 o 
  10  13   1        3.20        2.52      1.05 o 
  11  13   1       62.58       56.90      3.34 o 
   1  14   1      288.29      294.62      5.89 o 
   2  14   1      380.08      352.15      7.08 o 
   3  14   1      155.76      156.22     10.31 o 
   4  14   1      869.20      850.25     16.46 o 
   5  14   1        5.31        4.65      0.97 o 
   6  14   1       77.47       74.12      2.84 o 
   7  14   1       25.07       26.30      1.75 o 
   8  14   1      466.93      446.34     11.02 o 
   9  14   1       10.76       10.07      1.49 o 
  10  14   1      387.02      373.06      9.74 o 
   0  15   1      276.62      243.40      7.11 o 
   1  15   1      125.14      124.05      2.97 o 
   2  15   1       80.38       76.16      2.08 o 
   3  15   1      128.34      131.67      4.98 o 
   4  15   1       54.28       55.81      3.17 o 
   5  15   1      221.82      214.63      5.87 o 
   6  15   1      198.33      194.57      5.59 o 
   7  15   1       68.17       58.55      2.61 o 
   8  15   1        2.81        3.36      1.01 o 
   9  15   1       12.29       13.44      1.47 o 
  10  15   1        8.07       13.48      1.80 o 
   1  16   1        9.71        9.53      0.86 o 
   2  16   1      138.84      144.26      4.09 o 
   3  16   1      119.36      123.99      3.57 o 
   4  16   1      400.31      382.01     14.07 o 
   5  16   1      350.98      351.77      8.74 o 
   6  16   1       11.83       12.49      1.48 o 
   7  16   1       33.85       31.78      2.00 o 
   8  16   1       65.30       63.77      2.82 o 
   9  16   1       48.01       49.13      2.57 o 
   0  17   1      636.04      638.59     17.15 o 
   1  17   1        8.77        9.47      0.85 o 
   2  17   1     1159.25     1174.74     25.12 o 
   3  17   1        2.21        0.68      0.98 o 
   4  17   1       53.17       50.27      2.74 o 
   5  17   1       58.84       58.22      2.57 o 
   6  17   1      148.50      140.17      7.13 o 
   7  17   1        9.73       10.86      1.36 o 
   8  17   1       68.78       79.35      3.27 o 
   9  17   1       19.79       20.90      4.69 o 
   1  18   1       67.45       74.41      2.69 o 
   2  18   1       36.67       37.46      2.31 o 
   3  18   1       40.05       36.28      2.31 o 
   4  18   1       66.56       60.99      3.18 o 
   5  18   1       71.14       61.86      5.86 o 
   6  18   1       50.81       53.33      2.57 o 
   7  18   1       57.06       53.13      2.65 o 
   8  18   1       62.63       70.85      3.74 o 
   0  19   1      490.86      512.32     21.26 o 
   1  19   1       25.37       24.04      1.56 o 
   2  19   1        8.15        7.63      1.35 o 
   3  19   1      101.96       96.58      4.07 o 
   4  19   1      122.45      126.58      4.90 o 
   5  19   1      250.60      249.74      8.10 o 
   6  19   1      225.07      242.64      9.77 o 
   7  19   1       88.16       94.44      7.27 o 
   1  20   1       25.67       29.33      2.09 o 
   2  20   1      221.87      233.63      7.38 o 
   3  20   1       38.09       41.00      2.54 o 
   4  20   1      558.81      563.28     15.89 o 
   5  20   1      167.10      171.19      6.23 o 
   6  20   1        6.24        6.31      1.80 o 
   1  21   1      141.43      152.12      8.13 o 
   2  21   1       62.88       75.96      5.24 o 
   3  21   1       40.03       40.73      2.63 o 
   4  21   1      243.07      246.48      9.07 o 
   2   0   2      195.50      197.76      5.75 o 
   4   0   2     2156.26     2165.76     45.87 o 
   6   0   2      895.98      948.60     20.46 o 
   8   0   2      235.93      241.39      6.82 o 
  10   0   2      834.09      816.28     18.35 o 
  12   0   2      954.98      951.71     26.21 o 
   1   1   2     2156.18     2175.80     33.40 o 
   2   1   2     5004.69     4685.70    139.17 o 
   3   1   2      395.07      387.05      6.77 o 
   4   1   2      979.44      954.57     16.06 o 
   5   1   2      480.50      519.79      8.70 o 
   6   1   2      233.61      246.46      4.19 o 
   7   1   2      263.00      270.05      4.61 o 
   8   1   2     1498.53     1485.60     22.69 o 
   9   1   2      101.24      110.20      2.35 o 
  10   1   2      739.58      711.85     11.54 o 
  11   1   2      227.67      226.06      4.69 o 
  12   1   2      176.35      182.44      4.44 o 
  13   1   2        2.72        2.51      0.98 o 
   0   2   2     1423.92     1363.46     30.18 o 
   1   2   2       27.45       30.84      0.81 o 
   2   2   2      297.38      291.27      4.67 o 
   3   2   2      564.93      570.73      9.79 o 
   4   2   2      123.83      107.31      2.47 o 
   5   2   2      195.19      227.58      4.54 o 
   6   2   2      115.71      106.04      2.51 o 
   7   2   2      117.42      111.12      2.40 o 
   8   2   2      572.56      562.15      9.19 o 
   9   2   2       40.01       40.34      1.26 o 
  10   2   2      592.38      582.09     10.61 o 
  11   2   2       92.87       95.48      2.52 o 
  12   2   2      382.03      396.06     17.17 o 
  13   2   2       43.29       41.41      2.43 o 
   1   3   2      521.23      581.76      9.09 o 
   2   3   2     1428.04     1434.41     29.73 o 
   3   3   2      140.51      125.94      2.39 o 
   4   3   2       72.20       67.17      1.70 o 
   5   3   2      126.54      151.91      3.28 o 
   6   3   2      151.12      157.96      3.53 o 
   7   3   2      192.10      172.98      4.32 o 
   8   3   2      303.70      285.88      5.92 o 
   9   3   2      257.92      259.22      5.12 o 
  10   3   2     1089.04     1071.85     20.75 o 
  11   3   2      139.59      135.28      3.68 o 
  12   3   2       64.51       67.85      2.49 o 
  13   3   2      106.61      102.63      3.30 o 
   0   4   2     1988.78     2009.67     43.12 o 
   1   4   2     1313.09     1377.91     23.24 o 
   2   4   2      272.01      251.75      4.58 o 
   3   4   2      488.48      529.03      8.35 o 
   4   4   2      128.66      158.56      3.37 o 
   5   4   2      398.32      415.13      8.12 o 
   6   4   2     1221.08     1198.50     25.12 o 
   7   4   2      222.99      243.54      5.64 o 
   8   4   2     1022.77     1059.85     30.25 o 
   9   4   2      136.45      127.17      9.86 o 
  10   4   2      517.74      501.89     10.58 o 
  11   4   2       50.10       46.49      2.00 o 
  12   4   2      150.03      148.97      4.17 o 
  13   4   2       15.35       20.17      1.49 o 
   1   5   2     1784.94     1969.94     33.20 o 
   2   5   2     1024.80      992.32     18.51 o 
   3   5   2      810.38      882.58     16.62 o 
   4   5   2      455.51      512.59      8.86 o 
   5   5   2     1262.05     1339.19     24.95 o 
   6   5   2      376.56      388.73      7.71 o 
   7   5   2       89.00      100.15      2.52 o 
   8   5   2      200.74      187.21      5.01 o 
   9   5   2      214.17      206.22      5.58 o 
  10   5   2       92.84       94.65      3.26 o 
  11   5   2       53.58       51.12      2.10 o 
  12   5   2       89.36       87.60      2.94 o 
  13   5   2       75.67       79.82      4.69 o 
   0   6   2     3518.20     3464.13     87.63 o 
   1   6   2     1847.85     1874.19     30.50 o 
   2   6   2     1321.02     1383.19     25.62 o 
   3   6   2     2670.05     2804.34     51.75 o 
   4   6   2     1129.10     1205.74     22.74 o 
   5   6   2      440.41      413.15     11.05 o 
   6   6   2      936.82      934.97     17.58 o 
   7   6   2       27.01       26.74      1.44 o 
   8   6   2      758.29      732.63     16.41 o 
   9   6   2       68.03       66.63      2.57 o 
  10   6   2        4.77        5.49      1.01 o 
  11   6   2       80.65       72.62      2.89 o 
  12   6   2      267.17      278.20      6.73 o 
  13   6   2       29.59       33.55      2.49 o 
   1   7   2      145.11      192.81      3.51 o 
   2   7   2     1685.71     1703.20     31.92 o 
   3   7   2     2423.54     2516.66     46.40 o 
   4   7   2     2583.20     2493.80     53.28 o 
   5   7   2      312.40      321.98      6.68 o 
   6   7   2      195.01      207.38      5.39 o 
   7   7   2        9.29       11.02      1.01 o 
   8   7   2       96.01       87.63      2.98 o 
   9   7   2       17.81       19.58      1.41 o 
  10   7   2      196.24      185.15      7.34 o 
  11   7   2       73.91       81.23      3.07 o 
  12   7   2       67.02       70.58      2.95 o 
   0   8   2     2688.29     2677.08     67.20 o 
   1   8   2      262.26      289.48      5.09 o 
   2   8   2      288.02      294.66      9.53 o 
   3   8   2      741.25      716.25     13.81 o 
   4   8   2      967.76      948.52     18.09 o 
   5   8   2      162.60      172.31      3.89 o 
   6   8   2      985.65      968.36     21.39 o 
   7   8   2      143.52      142.95      4.16 o 
   8   8   2      265.42      270.22      6.88 o 
   9   8   2       87.62       81.23      2.98 o 
  10   8   2      304.19      302.27      7.83 o 
  11   8   2       98.91      101.78      3.62 o 
  12   8   2      328.82      340.73     10.85 o 
   1   9   2     1786.01     1889.96     30.62 o 
   2   9   2     2635.35     2658.06     42.96 o 
   3   9   2     1136.86     1111.51     20.90 o 
   4   9   2     2821.88     2889.96     60.86 o 
   5   9   2      167.88      171.84      3.85 o 
   6   9   2      132.46      131.85      4.81 o 
   7   9   2       63.57       58.92      2.34 o 
   8   9   2      299.75      287.16      7.28 o 
   9   9   2       78.60       68.47      2.76 o 
  10   9   2       91.70       88.19      3.32 o 
  11   9   2       47.05       43.48      2.27 o 
  12   9   2       13.33       18.11      2.81 o 
   0  10   2      319.05      336.32      9.48 o 
   1  10   2      115.60      126.80      2.81 o 
   2  10   2      320.87      339.57      6.11 o 
   3  10   2      873.22      889.01     16.97 o 
   4  10   2      599.93      588.92     20.15 o 
   5  10   2       79.45       89.37      2.43 o 
   6  10   2     1541.75     1471.82     32.06 o 
   7  10   2      644.87      607.04     13.97 o 
   8  10   2      341.14      297.73      7.63 o 
   9  10   2       36.88       40.13      2.92 o 
  10  10   2       95.96       93.71      3.41 o 
  11  10   2       32.65       35.81      2.09 o 
  12  10   2      163.38      169.38      6.29 o 
   1  11   2       64.02       60.75      1.70 o 
   2  11   2     1080.37     1049.45     17.20 o 
   3  11   2       31.62       28.95      1.03 o 
   4  11   2     1147.45     1095.73     20.71 o 
   5  11   2      292.80      284.28      7.09 o 
   6  11   2       39.78       40.43      1.59 o 
   7  11   2       30.43       27.56      1.65 o 
   8  11   2       41.08       37.27      1.91 o 
   9  11   2       50.99       50.37      2.34 o 
  10  11   2      192.81      198.80      5.84 o 
  11  11   2      171.24      167.53      5.27 o 
   0  12   2      109.39      115.84      4.30 o 
   1  12   2        6.42        6.20      0.60 o 
   2  12   2      530.02      513.47      8.75 o 
   3  12   2      110.59      103.81      2.28 o 
   4  12   2       54.02       53.81      1.84 o 
   5  12   2      261.86      255.65      5.46 o 
   6  12   2      112.55      114.37      3.79 o 
   7  12   2      214.24      201.79      5.72 o 
   8  12   2       33.31       26.85      1.71 o 
   9  12   2       52.70       58.63      2.57 o 
  10  12   2        7.36       10.58      1.79 o 
  11  12   2      101.63      101.49      4.52 o 
   1  13   2      302.71      297.45      5.77 o 
   2  13   2       95.48       88.09      2.25 o 
   3  13   2      102.28      101.65      2.72 o 
   4  13   2      532.81      517.84     10.39 o 
   5  13   2        8.66       11.43      0.95 o 
   6  13   2       35.71       34.39      1.50 o 
   7  13   2       75.96       74.51      2.84 o 
   8  13   2      122.74      126.07      4.07 o 
   9  13   2       41.38       45.51      2.32 o 
  10  13   2      327.62      346.07      9.07 o 
   0  14   2      429.03      428.35     11.68 o 
   1  14   2        4.11        5.49      0.83 o 
   2  14   2      413.48      406.69      7.91 o 
   3  14   2       14.95       16.80      1.44 o 
   4  14   2       26.34       32.55      2.40 o 
   5  14   2      176.51      176.49      6.03 o 
   6  14   2      479.94      473.70     11.20 o 
   7  14   2       18.14       16.34      1.43 o 
   8  14   2       42.83       40.73      2.22 o 
   9  14   2       40.25       35.31      2.10 o 
  10  14   2       13.41       16.49      1.91 o 
   1  15   2      137.26      134.58      3.15 o 
   2  15   2       71.76       69.92      2.45 o 
   3  15   2      656.16      665.49     14.57 o 
   4  15   2      377.87      368.69      7.84 o 
   5  15   2       79.37       77.75      2.92 o 
   6  15   2       60.23       58.39      2.54 o 
   7  15   2        9.62        8.85      1.22 o 
   8  15   2      415.51      432.46     10.73 o 
   9  15   2        1.83        3.13      1.10 o 
   0  16   2      373.31      362.97     10.13 o 
   1  16   2      132.40      134.15      3.26 o 
   2  16   2      262.62      253.48      6.36 o 
   3  16   2      346.33      327.80      7.90 o 
   4  16   2      334.67      350.88     13.69 o 
   5  16   2      259.76      238.90      9.87 o 
   6  16   2      513.14      506.99     12.09 o 
   7  16   2       17.54       18.41      1.67 o 
   8  16   2       73.65       72.40      3.20 o 
   9  16   2       43.13       40.27      2.87 o 
   1  17   2       20.43       18.87      1.41 o 
   2  17   2      216.13      226.65      5.79 o 
   3  17   2      134.90      135.00      3.98 o 
   4  17   2      582.65      567.66     15.72 o 
   5  17   2       64.69       64.19      2.75 o 
   6  17   2      312.93      305.25      8.08 o 
   7  17   2       70.86       75.76      3.16 o 
   8  17   2      265.61      246.94     10.40 o 
   0  18   2      520.62      540.45     14.82 o 
   1  18   2      113.95      113.39      3.53 o 
   2  18   2      293.07      288.73      7.23 o 
   3  18   2       62.54       74.18      3.41 o 
   4  18   2       91.45       88.12      3.85 o 
   5  18   2      169.23      161.30      5.94 o 
   6  18   2      179.70      184.10      5.56 o 
   7  18   2        5.21        6.05      1.31 o 
   1  19   2       54.02       56.10      2.39 o 
   2  19   2       57.19       63.48      2.55 o 
   3  19   2      392.45      374.97     11.19 o 
   4  19   2       95.36       97.02      4.18 o 
   5  19   2      120.87      121.76      9.85 o 
   6  19   2       23.27       23.13      3.60 o 
   0  20   2      127.55      130.07      7.50 o 
   1  20   2        2.50        2.11      1.33 o 
   2  20   2      117.36      123.20      4.72 o 
   3  20   2        0.48        1.34      1.16 o 
   4  20   2       72.73       80.38      3.78 o 
   5  20   2       23.73       25.83      2.29 o 
   1  21   2       42.15       43.46      4.06 o 
   2  21   2       25.73       27.78      2.22 o 
   3  21   2       54.53       58.86      5.24 o 
   2   0   3      872.50      845.87     22.50 o 
   4   0   3      763.99      804.54     21.98 o 
   6   0   3      222.13      214.74      6.88 o 
   8   0   3     1429.74     1341.53     29.90 o 
  10   0   3      648.33      648.84     14.96 o 
  12   0   3      435.99      462.45     45.42 o 
   0   1   3     2199.59     2051.35     44.60 o 
   1   1   3      525.62      557.32     10.79 o 
   2   1   3       95.74       96.18      2.01 o 
   3   1   3        8.59       13.52      1.11 o 
   4   1   3      135.47      150.70      3.41 o 
   5   1   3      532.97      550.56     10.70 o 
   6   1   3       39.06       35.04      1.39 o 
   7   1   3       20.54       21.69      1.35 o 
   8   1   3      103.13      104.88      2.67 o 
   9   1   3      186.99      191.01      4.09 o 
  10   1   3       76.54       77.45      2.57 o 
  11   1   3      158.74      170.91      5.33 o 
  12   1   3      232.82      232.20     12.23 o 
  13   1   3       90.97       97.09      5.63 o 
   1   2   3      413.25      480.75      9.37 o 
   2   2   3     1811.82     1829.02     31.13 o 
   3   2   3      515.77      590.12     10.37 o 
   4   2   3      545.47      534.64     10.23 o 
   5   2   3      410.06      435.26      7.77 o 
   6   2   3       16.57       19.98      1.13 o 
   7   2   3      227.63      237.32      5.68 o 
   8   2   3      139.35      133.17      3.02 o 
   9   2   3       69.23       67.47      3.25 o 
  10   2   3      684.08      666.05     13.77 o 
  11   2   3       60.88       63.35      2.37 o 
  12   2   3       11.58       12.13      2.30 o 
  13   2   3       25.41       29.39      3.13 o 
   0   3   3     3253.82     3297.67    103.26 o 
   1   3   3      869.57      917.59     17.50 o 
   2   3   3      800.80      791.62     13.69 o 
   3   3   3       45.34       67.40      1.43 o 
   4   3   3      979.68      991.86     16.84 o 
   5   3   3      143.97      130.60      3.05 o 
   6   3   3     1077.20     1043.40     19.54 o 
   7   3   3       14.10       15.16      0.95 o 
   8   3   3      412.63      406.97      8.60 o 
   9   3   3      241.89      239.90      5.56 o 
  10   3   3      161.19      173.86      4.46 o 
  11   3   3       61.92       61.21      2.34 o 
  12   3   3       58.36       56.59      2.31 o 
   1   4   3      319.60      352.28      8.24 o 
   2   4   3      663.33      601.01      9.43 o 
   3   4   3      471.20      544.67      9.34 o 
   4   4   3      652.70      597.27     10.41 o 
   5   4   3      500.91      521.08     10.13 o 
   6   4   3       22.62       22.81      1.33 o 
   7   4   3      182.93      188.95      4.16 o 
   8   4   3     1423.79     1397.20     31.21 o 
   9   4   3      115.87      119.86      3.70 o 
  10   4   3      332.84      325.28     10.85 o 
  11   4   3       32.24       29.59      1.92 o 
  12   4   3       42.02       45.92      2.19 o 
   0   5   3     7075.27     6889.96    474.56 o 
   1   5   3       59.95       62.56      2.73 o 
   2   5   3      931.37      961.98     18.03 o 
   3   5   3      415.79      417.15      7.33 o 
   4   5   3      261.74      237.89      4.44 o 
   5   5   3       17.42       15.02      0.79 o 
   6   5   3      654.88      636.62     12.27 o 
   7   5   3       22.50       19.12      1.31 o 
   8   5   3      404.94      398.14      9.89 o 
   9   5   3       73.37       63.07      3.29 o 
  10   5   3       50.08       53.36      2.43 o 
  11   5   3       23.58       27.40      1.60 o 
  12   5   3      183.91      177.13      4.76 o 
   1   6   3      101.35       95.75      2.37 o 
   2   6   3      816.96      817.98     15.48 o 
   3   6   3      428.55      424.78      8.42 o 
   4   6   3      322.41      289.16      7.90 o 
   5   6   3      255.11      234.58      4.44 o 
   6   6   3      208.59      218.39      5.66 o 
   7   6   3      227.06      214.73      5.63 o 
   8   6   3      191.80      193.14      5.39 o 
   9   6   3      654.57      609.64     14.23 o 
  10   6   3      529.45      526.84     12.61 o 
  11   6   3       69.39       77.20      2.98 o 
  12   6   3       16.14       16.65      1.78 o 
   0   7   3      661.08      608.49     26.42 o 
   1   7   3       97.56       98.57      2.42 o 
   2   7   3       70.14       69.30      1.92 o 
   3   7   3       78.19       79.77      3.58 o 
   4   7   3      474.15      493.99      9.76 o 
   5   7   3       42.47       34.82      1.40 o 
   6   7   3     1391.33     1336.97     29.09 o 
   7   7   3       85.60       88.51      3.00 o 
   8   7   3      478.13      458.55     10.98 o 
   9   7   3       46.54       40.51      2.06 o 
  10   7   3       85.23       82.43      3.10 o 
  11   7   3        1.73        2.40      0.99 o 
  12   7   3      159.02      173.40      6.07 o 
   1   8   3      577.67      617.54     11.92 o 
   2   8   3        0.51        0.78      0.56 o 
   3   8   3      356.15      404.33      8.12 o 
   4   8   3     1132.44     1093.88     20.71 o 
   5   8   3      783.19      770.26     14.87 o 
   6   8   3     1055.85     1033.98     22.74 o 
   7   8   3      277.58      276.99      7.05 o 
   8   8   3       65.12       61.20      2.45 o 
   9   8   3      147.69      136.71      4.21 o 
  10   8   3      255.12      253.28      6.97 o 
  11   8   3       18.26       17.21      1.84 o 
  12   8   3       30.93       29.57      4.46 o 
   0   9   3      529.22      570.05     15.10 o 
   1   9   3      148.31      145.33      3.36 o 
   2   9   3      214.39      186.42      4.44 o 
   3   9   3       59.51       70.05      2.80 o 
   4   9   3      109.47      108.25      2.83 o 
   5   9   3      171.32      176.69      4.07 o 
   6   9   3      364.23      355.59      8.87 o 
   7   9   3       15.12       15.39      1.31 o 
   8   9   3       62.25       67.38      2.63 o 
   9   9   3      155.42      141.38      4.39 o 
  10   9   3       20.99       26.23      1.81 o 
  11   9   3        4.22        3.49      1.05 o 
   1  10   3       35.69       31.79      1.10 o 
   2  10   3      796.29      788.05     15.14 o 
   3  10   3      896.87      829.67     22.07 o 
   4  10   3      653.36      644.76     14.61 o 
   5  10   3       70.03       76.10      2.27 o 
   6  10   3      581.58      557.25     11.20 o 
   7  10   3      247.11      231.34      6.24 o 
   8  10   3      179.04      171.94      4.94 o 
   9  10   3      238.24      219.85      6.20 o 
  10  10   3      228.98      242.66      6.73 o 
  11  10   3        1.89        0.69      0.98 o 
   0  11   3      306.17      310.27      8.70 o 
   1  11   3      508.15      506.21      9.58 o 
   2  11   3      215.97      213.22      4.80 o 
   3  11   3       83.96       88.21      2.45 o 
   4  11   3      301.45      337.29     15.36 o 
   5  11   3      341.60      332.70      7.01 o 
   6  11   3      655.23      621.58     12.43 o 
   7  11   3      341.33      318.72      8.03 o 
   8  11   3       70.61       69.83      2.79 o 
   9  11   3       31.64       37.03      2.06 o 
  10  11   3       26.25       26.89      1.85 o 
  11  11   3      102.80      104.82      4.58 o 
   1  12   3      381.62      374.72      7.36 o 
   2  12   3      382.07      368.70     13.77 o 
   3  12   3      658.50      632.02     24.59 o 
   4  12   3     1377.30     1314.68     25.78 o 
   5  12   3      780.58      743.30     18.50 o 
   6  12   3      152.21      158.94      3.97 o 
   7  12   3      153.96      144.02      4.67 o 
   8  12   3      112.28      107.64      3.72 o 
   9  12   3       50.78       51.56      2.49 o 
  10  12   3       93.04      104.21      3.78 o 
   0  13   3     1474.76     1426.00     36.73 o 
   1  13   3      247.41      241.41      5.04 o 
   2  13   3      330.43      315.60      6.36 o 
   3  13   3      330.14      313.63      6.66 o 
   4  13   3      401.09      411.94     11.40 o 
   5  13   3      127.44      131.78      3.45 o 
   6  13   3      662.22      633.13     12.71 o 
   7  13   3       44.02       48.25      2.30 o 
   8  13   3      156.95      137.92      4.49 o 
   9  13   3       40.65       39.30      2.21 o 
  10  13   3       15.11       14.34      1.87 o 
   1  14   3      203.38      214.73      4.64 o 
   2  14   3      605.46      593.87     13.21 o 
   3  14   3      151.13      144.33      3.64 o 
   4  14   3      101.28      104.10      2.95 o 
   5  14   3      184.83      172.94      4.20 o 
   6  14   3      196.29      197.45      4.73 o 
   7  14   3       41.00       42.77      2.25 o 
   8  14   3      549.22      538.17     13.00 o 
   9  14   3        0.56        1.11      1.01 o 
   0  15   3      326.46      354.36     16.73 o 
   1  15   3      308.39      290.03      6.04 o 
   2  15   3      726.82      718.23     15.88 o 
   3  15   3      424.75      406.50      9.51 o 
   4  15   3       15.74       13.62      1.83 o 
   5  15   3       24.43       23.71      1.39 o 
   6  15   3      120.40      122.24      4.05 o 
   7  15   3        4.12        4.85      1.13 o 
   8  15   3        4.72        2.66      1.14 o 
   1  16   3       62.03       55.75      2.30 o 
   2  16   3      197.89      203.94      5.45 o 
   3  16   3       12.54       11.40      1.24 o 
   4  16   3      299.03      301.49      7.24 o 
   5  16   3       46.08       45.61      1.91 o 
   6  16   3      206.83      205.17      5.89 o 
   7  16   3       48.53       45.09      2.41 o 
   8  16   3       68.66       70.92      3.11 o 
   0  17   3      189.29      207.43      6.59 o 
   1  17   3       15.94       16.87      2.02 o 
   2  17   3        1.64       -0.05      0.97 o 
   3  17   3        2.39        0.33      0.84 o 
   4  17   3       45.88       47.38      2.23 o 
   5  17   3        1.88        2.07      1.04 o 
   6  17   3       71.20       83.30      3.40 o 
   7  17   3        3.06        0.31      1.01 o 
   1  18   3       84.67       86.41      3.05 o 
   2  18   3       88.28       94.80      3.23 o 
   3  18   3       25.46       25.01      1.72 o 
   4  18   3      185.36      189.89      6.52 o 
   5  18   3        7.89        5.67      1.42 o 
   6  18   3       18.89       25.92      2.00 o 
   0  19   3      109.84      108.03      6.72 o 
   1  19   3       76.21       78.97      3.92 o 
   2  19   3       53.06       61.57      2.68 o 
   3  19   3       44.07       45.43      2.82 o 
   4  19   3        4.40        6.16      1.46 o 
   5  19   3        3.50        2.32      1.33 o 
   1  20   3       35.48       43.35      2.98 o 
   2  20   3      183.69      199.55      5.56 o 
   3  20   3       75.39       70.35      3.60 o 
   0   0   4     1318.09     1300.04     53.15 o 
   2   0   4      915.60      916.34     20.54 o 
   4   0   4      160.91      177.42      5.78 o 
   6   0   4     1392.29     1371.52     37.95 o 
   8   0   4      547.61      569.19     16.83 o 
  10   0   4       80.78       96.15      6.88 o 
   1   1   4      201.89      257.50      4.39 o 
   2   1   4     2488.74     2447.93     45.99 o 
   3   1   4      207.47      229.27      5.71 o 
   4   1   4      643.38      628.19     12.68 o 
   5   1   4       88.88       86.87      2.43 o 
   6   1   4       62.01       67.00      2.16 o 
   7   1   4      435.22      444.31      9.41 o 
   8   1   4      527.16      533.99     12.67 o 
   9   1   4       18.47       21.25      1.68 o 
  10   1   4      472.62      463.00     12.33 o 
  11   1   4       18.05       23.94      2.37 o 
   0   2   4     1859.51     1869.65     40.93 o 
   1   2   4      386.32      414.14      7.45 o 
   2   2   4      537.91      543.44      9.67 o 
   3   2   4      178.49      176.76      6.27 o 
   4   2   4      214.97      217.15      5.55 o 
   5   2   4      177.38      179.40      4.79 o 
   6   2   4      154.32      151.68      3.77 o 
   7   2   4      212.94      210.61      4.97 o 
   8   2   4      453.24      420.01     17.82 o 
   9   2   4       83.09       87.99      3.37 o 
  10   2   4       90.77       95.98      3.71 o 
  11   2   4       12.77       11.94      2.81 o 
   1   3   4      195.94      216.00      4.15 o 
   2   3   4       41.69       28.65      0.95 o 
   3   3   4       51.02       53.45      1.44 o 
   4   3   4      895.12      862.98     19.42 o 
   5   3   4       32.98       35.56      1.63 o 
   6   3   4      343.81      370.72     13.90 o 
   7   3   4      167.17      153.11      3.72 o 
   8   3   4      304.65      288.15      7.06 o 
   9   3   4       18.92       18.97      1.33 o 
  10   3   4      282.27      285.10      7.57 o 
  11   3   4       34.92       35.22      2.17 o 
   0   4   4     1432.07     1433.46     39.07 o 
   1   4   4       47.35       42.13      1.61 o 
   2   4   4      135.23      129.65      2.74 o 
   3   4   4      129.05      134.76      2.94 o 
   4   4   4       66.03       70.74      2.06 o 
   5   4   4       54.83       48.68      1.88 o 
   6   4   4      322.59      326.88      8.26 o 
   7   4   4      207.94      195.17      8.38 o 
   8   4   4      755.66      726.76     16.68 o 
   9   4   4       89.11       83.03      2.74 o 
  10   4   4       31.15       33.37      1.77 o 
  11   4   4        2.50        2.98      0.96 o 
   1   5   4      282.70      307.65      9.29 o 
   2   5   4      451.89      433.31     20.13 o 
   3   5   4       63.24       78.51      2.17 o 
   4   5   4      271.20      259.00      4.92 o 
   5   5   4      567.94      547.20     10.80 o 
   6   5   4       36.99       36.84      1.79 o 
   7   5   4      397.04      358.30      8.84 o 
   8   5   4       95.53       91.71      3.21 o 
   9   5   4      116.71      107.85      4.35 o 
  10   5   4      139.03      141.84      5.44 o 
  11   5   4       22.09       21.28      1.55 o 
   0   6   4      775.23      772.12     21.82 o 
   1   6   4      207.07      218.82      5.57 o 
   2   6   4        9.75        8.53      0.89 o 
   3   6   4       90.11       83.81      2.73 o 
   4   6   4      402.48      421.57      7.57 o 
   5   6   4      137.47      128.32      2.83 o 
   6   6   4      237.16      226.19      5.96 o 
   7   6   4      382.36      360.29      8.89 o 
   8   6   4       57.72       56.43      2.40 o 
   9   6   4       83.00       79.67      3.82 o 
  10   6   4      112.37      104.64      3.77 o 
  11   6   4       21.13       20.80      1.59 o 
   1   7   4      268.32      292.10      7.22 o 
   2   7   4      965.65      944.22     26.44 o 
   3   7   4      109.50      105.58      2.79 o 
   4   7   4      843.07      796.78     15.44 o 
   5   7   4      126.87      117.21      3.06 o 
   6   7   4        6.23        5.36      0.98 o 
   7   7   4       11.08       12.06      1.21 o 
   8   7   4       86.35       80.63      3.00 o 
   9   7   4       77.57       79.35      3.09 o 
  10   7   4      206.71      223.93      6.30 o 
  11   7   4       42.44       44.98      2.45 o 
   0   8   4      100.47       99.90      5.47 o 
   1   8   4      135.44      126.54      3.67 o 
   2   8   4       61.63       65.54      3.18 o 
   3   8   4       64.80       61.80      2.23 o 
   4   8   4      909.30      893.53     17.23 o 
   5   8   4       74.45       79.78      2.44 o 
   6   8   4      934.32      896.99     20.15 o 
   7   8   4        5.14        3.66      0.95 o 
   8   8   4       17.79       17.21      1.49 o 
   9   8   4       34.85       37.68      2.09 o 
  10   8   4      199.89      193.76      5.78 o 
  11   8   4       51.31       48.17      2.98 o 
   1   9   4      187.60      166.67      5.38 o 
   2   9   4      990.37      948.24     20.96 o 
   3   9   4      247.76      246.00      8.24 o 
   4   9   4      137.90      135.00      3.41 o 
   5   9   4       84.83       81.97      2.93 o 
   6   9   4      183.79      160.83      4.68 o 
   7   9   4      223.34      211.15      5.90 o 
   8   9   4      190.40      203.41      5.72 o 
   9   9   4       36.08       37.14      2.13 o 
  10   9   4      136.49      144.53      4.72 o 
   0  10   4     2853.82     2767.01    102.40 o 
   1  10   4      153.25      149.81      4.19 o 
   2  10   4      128.31      122.62      3.77 o 
   3  10   4      237.70      225.57      5.06 o 
   4  10   4      498.78      506.15     10.23 o 
   5  10   4       17.78       18.78      1.35 o 
   6  10   4      752.92      750.34     14.95 o 
   7  10   4      447.33      427.95     10.43 o 
   8  10   4       46.30       54.13      2.52 o 
   9  10   4        9.47       12.26      1.41 o 
  10  10   4       43.56       43.32      4.54 o 
   1  11   4      338.60      319.83      7.71 o 
   2  11   4       32.55       31.21      1.47 o 
   3  11   4      150.83      156.39      5.05 o 
   4  11   4      177.91      181.07      4.30 o 
   5  11   4      109.64      115.61      3.17 o 
   6  11   4        1.45        1.21      0.70 o 
   7  11   4      105.80      103.26      3.78 o 
   8  11   4      218.23      211.64      5.97 o 
   9  11   4       46.51       45.70      2.43 o 
   0  12   4      866.58      785.91     31.89 o 
   1  12   4      229.04      236.11      5.96 o 
   2  12   4      329.09      317.93      6.80 o 
   3  12   4        1.96        0.28      0.66 o 
   4  12   4       32.61       29.65      2.80 o 
   5  12   4      283.77      280.65      6.25 o 
   6  12   4      151.03      150.23      3.92 o 
   7  12   4      191.59      192.50      5.59 o 
   8  12   4      215.91      209.15      6.11 o 
   9  12   4        9.67        7.55      1.33 o 
   1  13   4       75.07       68.46      2.57 o 
   2  13   4      281.47      289.64      7.11 o 
   3  13   4       80.27       67.37      2.26 o 
   4  13   4      234.92      256.15      7.69 o 
   5  13   4        8.48        7.51      1.00 o 
   6  13   4      178.48      167.66      4.28 o 
   7  13   4      202.72      184.24      8.83 o 
   8  13   4       85.00       87.50      3.45 o 
   0  14   4       61.67       58.71      2.89 o 
   1  14   4       18.56       17.99      1.40 o 
   2  14   4       60.89       58.44      2.43 o 
   3  14   4       18.83       18.94      1.44 o 
   4  14   4       30.57       27.53      1.49 o 
   5  14   4       64.98       61.35      2.27 o 
   6  14   4      194.67      192.58      4.79 o 
   7  14   4      160.58      145.56      4.67 o 
   8  14   4      254.96      251.37      9.25 o 
   1  15   4       35.66       39.38      1.98 o 
   2  15   4      205.26      207.85      5.70 o 
   3  15   4       80.47       69.90      5.16 o 
   4  15   4      487.94      469.03     11.44 o 
   5  15   4        5.38        3.38      0.92 o 
   6  15   4        5.11        5.93      1.00 o 
   7  15   4       31.68       25.03      1.93 o 
   0  16   4      327.72      348.01     10.24 o 
   1  16   4       10.26        9.41      1.21 o 
   2  16   4      180.37      174.94     12.38 o 
   3  16   4       26.67       24.73      1.75 o 
   4  16   4       27.76       30.01      1.65 o 
   5  16   4       30.23       24.25      1.51 o 
   6  16   4       88.00       97.91      3.66 o 
   1  17   4        4.51        5.60      1.19 o 
   2  17   4      370.12      349.48     29.02 o 
   3  17   4       33.67       35.33      2.07 o 
   4  17   4      245.67      254.60      6.78 o 
   5  17   4       18.60       17.46      1.73 o 
   0  18   4      268.31      288.13     13.45 o 
   1  18   4        1.33        0.08      1.44 o 
   2  18   4      167.60      177.37     13.14 o 
   3  18   4        4.38        2.55      1.09 o 
   4  18   4        4.32        6.05      1.22 o 
   1  19   4      106.45      123.71      5.30 o 
   2   0   5      791.29      809.40     18.39 o 
   4   0   5      191.97      181.37      6.08 o 
   6   0   5      166.73      164.61      5.83 o 
   8   0   5       59.06       56.57      3.67 o 
  10   0   5      219.07      205.43     11.73 o 
   0   1   5      421.34      419.36     10.04 o 
   1   1   5      118.96      127.24      2.54 o 
   2   1   5      559.09      576.69     10.41 o 
   3   1   5        4.49        4.93      0.66 o 
   4   1   5       35.68       38.09      1.52 o 
   5   1   5       66.54       68.82      2.21 o 
   6   1   5      673.85      664.33     18.56 o 
   7   1   5       51.78       56.13      2.12 o 
   8   1   5      413.58      386.94     26.02 o 
   9   1   5       16.13       18.39      1.62 o 
  10   1   5       10.02       10.04      1.93 o 
   1   2   5       22.64       20.52      1.00 o 
   2   2   5      893.50      891.90     17.37 o 
   3   2   5      444.80      458.60      9.35 o 
   4   2   5      235.62      228.65      5.21 o 
   5   2   5      341.32      340.32      7.41 o 
   6   2   5      145.24      147.82      3.83 o 
   7   2   5       17.28       19.56      1.42 o 
   8   2   5      243.03      236.28      6.77 o 
   9   2   5      195.48      211.51      7.93 o 
  10   2   5      226.60      225.71     12.12 o 
   0   3   5     1247.47     1201.61     45.49 o 
   1   3   5      181.82      200.32      5.26 o 
   2   3   5      395.60      401.51      8.30 o 
   3   3   5       32.55       39.31      1.65 o 
   4   3   5       56.88       62.17      2.28 o 
   5   3   5      164.86      150.43      7.44 o 
   6   3   5       99.40       93.73      5.28 o 
   7   3   5       11.96        9.24      1.22 o 
   8   3   5       56.92       64.94      2.91 o 
   9   3   5       89.50       87.64      3.48 o 
  10   3   5       81.37       97.89      3.89 o 
   1   4   5      299.83      291.47      9.85 o 
   2   4   5      441.70      411.77      8.48 o 
   3   4   5      137.01      137.46      3.42 o 
   4   4   5     1569.38     1522.17     29.12 o 
   5   4   5       59.19       65.14      2.57 o 
   6   4   5       10.50        5.38      1.24 o 
   7   4   5      119.10      113.68      4.64 o 
   8   4   5      335.65      360.10      9.54 o 
   9   4   5      222.46      233.76      6.89 o 
  10   4   5       64.97       65.05      3.06 o 
   0   5   5      544.52      525.29     21.26 o 
   1   5   5      135.60      122.68      4.59 o 
   2   5   5      146.73      143.81      4.08 o 
   3   5   5      207.01      201.11      5.66 o 
   4   5   5      193.13      185.33      4.39 o 
   5   5   5      130.56      120.10      3.66 o 
   6   5   5      319.97      334.75     10.55 o 
   7   5   5       99.27       91.16      4.46 o 
   8   5   5      233.40      238.54      8.27 o 
   9   5   5       17.24       21.40      1.83 o 
  10   5   5      172.92      184.96      5.94 o 
   1   6   5       28.48       32.64      2.27 o 
   2   6   5      489.96      484.34     14.04 o 
   3   6   5       76.71       71.15      2.61 o 
   4   6   5      351.17      326.12      8.21 o 
   5   6   5      362.52      359.91     11.16 o 
   6   6   5        1.76        1.34      1.49 o 
   7   6   5        2.90        3.54      1.27 o 
   8   6   5       22.48       24.70      2.21 o 
   9   6   5       36.03       39.85      3.28 o 
  10   6   5       96.41      123.49      4.59 o 
   0   7   5      238.84      235.91     10.79 o 
   1   7   5      109.67      108.50     12.74 o 
   2   7   5     1068.32     1018.17     50.81 o 
   3   7   5      382.37      357.88     18.01 o 
   4   7   5      259.89      261.84      6.89 o 
   5   7   5      104.79       98.28      3.34 o 
   6   7   5      680.56      684.37     20.04 o 
   7   7   5       52.58       52.72      3.03 o 
   8   7   5       97.25       97.60      4.03 o 
   9   7   5       32.63       28.50      2.63 o 
   1   8   5      120.51      107.26      4.31 o 
   2   8   5      418.71      441.68     18.92 o 
   3   8   5      117.65      125.52      3.85 o 
   4   8   5       61.00       61.19      2.49 o 
   5   8   5      153.44      160.21      4.75 o 
   6   8   5       20.46       20.02      1.77 o 
   7   8   5        6.25        3.80      1.04 o 
   8   8   5       54.27       64.00      2.85 o 
   9   8   5       31.84       29.71      1.98 o 
   1   9   5      117.39      104.36      4.31 o 
   2   9   5       83.76       75.58      3.59 o 
   3   9   5       17.68       14.88      1.71 o 
   4   9   5       48.85       54.42      2.30 o 
   5   9   5       64.46       55.24      2.08 o 
   6   9   5      344.72      351.45      8.88 o 
   7   9   5       36.56       32.36      1.94 o 
   8   9   5       93.45       98.25      3.63 o 
   9   9   5       37.53       37.74      2.31 o 
   1  10   5       34.61       29.25      2.21 o 
   2  10   5      123.04      134.01      5.78 o 
   3  10   5       13.81       12.49      1.65 o 
   4  10   5      213.32      205.53      5.75 o 
   5  10   5       31.37       28.69      1.56 o 
   6  10   5       72.36       62.64      2.32 o 
   7  10   5       53.97       51.96      2.60 o 
   8  10   5      112.81      116.51      4.08 o 
   0  11   5      170.61      183.23      9.22 o 
   1  11   5       64.38       67.61      3.43 o 
   2  11   5       57.55       56.52      9.38 o 
   3  11   5       36.34       37.13      2.58 o 
   4  11   5      150.39      136.40      4.23 o 
   5  11   5       43.27       44.47      1.92 o 
   6  11   5      193.46      200.26      4.99 o 
   7  11   5       23.06       26.30      1.87 o 
   8  11   5       35.55       37.90      2.30 o 
   1  12   5        0.83        0.76      2.35 o 
   2  12   5      313.84      326.58     10.34 o 
   3  12   5        1.06        0.41      1.20 o 
   4  12   5      251.35      252.25      6.69 o 
   5  12   5       46.59       50.17      3.09 o 
   6  12   5       23.42       31.25      1.69 o 
   7  12   5        3.87        3.26      1.12 o 
   0  13   5      517.37      517.95     21.57 o 
   1  13   5       12.80       11.03      1.77 o 
   2  13   5       77.75       78.87      3.81 o 
   3  13   5       17.21       12.62      1.59 o 
   4  13   5       48.24       42.07      2.91 o 
   5  13   5       36.81       41.51      2.23 o 
   6  13   5      166.96      179.56      4.66 o 
   1  14   5       95.89       98.25      4.48 o 
   2  14   5      283.09      278.56     17.82 o 
   3  14   5        3.08        3.76      1.12 o 
   4  14   5      174.87      191.65      5.49 o 
   5  14   5      104.14      107.75      3.74 o 
   6  14   5       21.05       18.25      1.68 o 
   0  15   5      289.53      286.25     13.45 o 
   1  15   5       14.02       13.56      1.99 o 
   2  15   5       93.69       99.74      6.72 o 
   3  15   5       22.27       31.40      1.97 o 
   4  15   5        2.19        2.27      1.13 o 
   5  15   5       22.89       20.11      1.72 o 
   1  16   5       23.77       24.03      2.42 o 
   2  16   5      130.78      155.23      5.77 o 
   3  16   5       33.98       36.64      2.42 o 
   0   0   6     2285.95     2357.41     87.71 o 
   2   0   6      568.56      570.94     22.98 o 
   4   0   6        9.19       11.88      2.03 o 
   6   0   6      281.99      314.71     13.76 o 
   8   0   6       27.38       30.02      3.60 o 
   1   1   6       93.27       98.12      3.31 o 
   2   1   6      314.79      304.38      7.73 o 
   3   1   6       74.32       72.38      4.53 o 
   4   1   6       82.29       74.92     10.24 o 
   5   1   6       93.80       85.69      3.70 o 
   6   1   6       18.02       16.09      2.10 o 
   7   1   6       93.41      102.55      4.52 o 
   8   1   6      188.98      195.12      5.94 o 
   0   2   6      460.08      495.59     20.48 o 
   1   2   6       63.36       59.76      2.46 o 
   2   2   6      147.75      145.89      4.36 o 
   3   2   6      152.65      140.76      5.14 o 
   4   2   6      327.97      319.82     10.01 o 
   5   2   6      109.79      114.46      4.47 o 
   6   2   6      331.35      337.96     11.95 o 
   7   2   6       49.50       59.72      4.92 o 
   8   2   6       15.84       17.01      1.62 o 
   1   3   6       88.56       83.33      9.46 o 
   2   3   6       30.80       30.36      1.74 o 
   3   3   6      407.92      393.59      9.62 o 
   4   3   6      416.46      405.70     11.99 o 
   5   3   6       50.83       54.13      2.85 o 
   6   3   6      103.94      115.26      5.63 o 
   7   3   6        3.65        3.93      1.31 o 
   8   3   6      135.58      158.23      9.38 o 
   0   4   6      624.30      660.06     26.42 o 
   1   4   6       43.45       30.00      3.52 o 
   2   4   6      108.85       98.52      4.20 o 
   3   4   6      423.07      414.73     10.07 o 
   4   4   6      255.78      266.82      8.45 o 
   5   4   6       20.12       13.45      2.50 o 
   6   4   6      109.55      115.02      4.86 o 
   7   4   6       16.74       19.75      2.04 o 
   8   4   6      122.04      128.67     10.87 o 
   1   5   6      101.52      104.35      4.37 o 
   2   5   6       47.53       49.87      2.87 o 
   3   5   6      113.14       99.17     10.94 o 
   4   5   6      599.73      619.21     14.44 o 
   5   5   6        9.08       10.01      2.50 o 
   6   5   6       37.46       36.27      3.60 o 
   7   5   6       23.49       22.91      2.21 o 
   8   5   6       88.20      100.93      4.75 o 
   0   6   6      316.42      239.35     11.26 o 
   1   6   6       48.32       47.52      2.82 o 
   2   6   6      160.43      156.12      6.96 o 
   3   6   6       75.83       79.78      3.81 o 
   4   6   6       35.26       42.30      2.76 o 
   5   6   6      157.57      134.61      7.50 o 
   6   6   6      201.80      212.62     10.63 o 
   7   6   6        9.51        9.85      2.66 o 
   1   7   6       13.69       10.72      1.60 o 
   2   7   6      282.09      266.72     11.26 o 
   3   7   6      119.76      101.38      6.25 o 
   4   7   6      132.71      130.77      5.25 o 
   5   7   6       42.62       37.52      3.91 o 
   6   7   6       12.22       17.20      2.97 o 
   7   7   6       23.14       27.98      3.44 o 
   0   8   6      165.51      168.22      8.75 o 
   1   8   6       74.30       69.81      4.46 o 
   2   8   6      229.41      201.18     28.61 o 
   3   8   6       17.66       20.01      2.04 o 
   4   8   6       54.17       62.30      3.43 o 
   5   8   6       68.28       70.81      3.70 o 
   6   8   6      374.47      372.55     16.57 o 
   7   8   6        0.24        1.09      2.03 o 
   1   9   6       27.37       27.73      4.22 o 
   2   9   6      218.99      212.03      7.46 o 
   3   9   6       51.17       49.99      3.09 o 
   4   9   6      149.40      145.81      5.75 o 
   5   9   6       38.25       44.30      2.98 o 
   6   9   6       37.46       36.74      4.06 o 
   0  10   6      452.47      431.02     18.60 o 
   1  10   6        2.69        1.98      1.38 o 
   2  10   6      104.61      113.41      4.92 o 
   3  10   6       58.54       51.89      5.24 o 
   4  10   6       95.84      101.33      5.08 o 
   5  10   6        9.32        9.48      1.80 o 
   6  10   6      185.27      193.70     10.32 o 
   1  11   6       55.44       54.90      3.26 o 
   2  11   6      109.30      118.51      6.10 o 
   3  11   6       60.72       64.32      3.59 o 
   4  11   6      257.14      258.08      8.79 o 
   5  11   6       82.41       82.30      6.80 o 
   0  12   6       69.68       81.76      5.78 o 
   1  12   6       23.85       24.27      3.05 o 
   2  12   6       21.31       26.51      2.42 o 
   3  12   6       30.61       27.33      3.60 o 
   4  12   6       92.06       97.69      4.59 o 
   1  13   6        2.16        1.70      1.46 o 
   2  13   6      152.13      116.16      7.19 o 
   3  13   6       22.30       25.94      2.49 o 
   2   0   7       64.25       55.03      4.22 o 
   4   0   7       11.27        9.85      2.03 o 
   0   1   7       48.56       55.66      4.38 o 
   1   1   7       52.67       45.00      2.31 o 
   2   1   7       63.51       69.28      3.42 o 
   3   1   7       10.49        8.17      1.49 o 
   4   1   7       70.34       78.54      3.70 o 
   5   1   7      167.21      166.46      6.08 o 
   1   2   7      438.50      446.84     13.54 o 
   2   2   7       15.74       17.57      3.05 o 
   3   2   7       40.19       40.04      2.60 o 
   4   2   7      244.35      251.81      8.29 o 
   5   2   7      122.66      126.27      5.02 o 
   0   3   7      417.55      457.76     19.70 o 
   1   3   7        2.60        4.28      1.42 o 
   2   3   7       75.83       81.51      3.98 o 
   3   3   7        4.95        3.75      1.25 o 
   4   3   7       47.03       50.26      2.92 o 
   5   3   7       16.93       20.01      3.13 o 
   1   4   7      105.66      108.99      6.64 o 
   2   4   7       79.14       75.66      3.81 o 
   3   4   7       20.63       25.95      3.28 o 
   4   4   7      148.15      134.61      7.82 o 
   5   4   7        6.77        5.63      2.19 o 
   0   5   7      410.56      436.18     18.92 o 
   1   5   7       13.02       15.03      1.88 o 
   2   5   7       67.17       68.59      6.49 o 
   3   5   7       12.68       14.39      5.39 o 
   4   5   7       37.42       33.77      3.75 o 
   1   6   7       43.82       40.09      2.82 o 
   2   6   7      236.60      253.53      8.73 o 
   3   6   7       11.86       15.63      2.50 o 
   4   6   7      205.43      211.68     10.79 o 
   0   7   7       91.41      109.75      6.88 o 
   1   7   7       42.39       41.03      4.46 o 
   2   7   7       18.55       18.79      3.36 o 
   3   7   7       10.71        9.98      1.87 o 
   1   8   7       88.03       92.25      6.02 o 
   2   8   7      413.57      444.00     13.76 o 
   0   9   7      173.99      198.24     10.32 o 
                                                 
